# Supplementary material for: CL-Informer: Long time series prediction model based on continuous wavelet transform
Source: PLoS One. 2024 Sep 13;19(9):e0303990. doi: 10.1371/journal.pone.0303990 (PMC11398660; doi:10.1371/journal.pone.0303990)
Supplement: S1 Fig — Show the composition and execution flow of CWT embedding layer. (VSDX) [file pone.0303990.s001.vsdx]

Archive with 26 entries (26 files):
- [Content_Types].xml
- _rels/.rels
- visio/document.xml
- visio/masters/masters.xml
- visio/pages/pages.xml
- visio/_rels/document.xml.rels
- visio/masters/_rels/masters.xml.rels
- visio/pages/_rels/pages.xml.rels
- visio/masters/master1.xml
- visio/masters/master2.xml
- visio/masters/master3.xml
- visio/masters/master4.xml
- visio/masters/master5.xml
- visio/masters/master6.xml
- visio/masters/master7.xml
- visio/masters/master8.xml
- visio/masters/master9.xml
- visio/masters/master10.xml
- visio/pages/page1.xml
- visio/pages/_rels/page1.xml.rels
- visio/windows.xml
- visio/theme/theme1.xml
- docProps/thumbnail.emf
- docProps/core.xml
- docProps/app.xml
- docProps/custom.xml
