# Supplementary material for: CL-Informer: Long time series prediction model based on continuous wavelet transform
Source: PLoS One. 2024 Sep 13;19(9):e0303990. doi: 10.1371/journal.pone.0303990 (PMC11398660; doi:10.1371/journal.pone.0303990)
Supplement: S1 Fig — Show the composition and execution flow of CWT embedding layer. (VSDX) [file pone.0303990.s001.vsdx › visio/masters/masters.xml]

<?xml version='1.0' encoding='utf-8' ?>
<Masters xmlns='http://schemas.microsoft.com/office/visio/2012/main' xmlns:r='http://schemas.openxmlformats.org/officeDocument/2006/relationships' xml:space='preserve'><Master ID='2' NameU='Block 1' IsCustomNameU='1' Name='块 1' IsCustomName='1' Prompt='将此形状拖到绘图页上。' IconSize='1' AlignName='2' MatchByName='0' IconUpdate='1' UniqueID='{28AA01BA-001C-0000-8E40-00608CF305B2}' BaseID='{D9B3E182-41C8-4F72-B85D-8A47A99FF5E6}' PatternFlags='0' Hidden='0' MasterType='2'><PageSheet LineStyle='0' FillStyle='0' TextStyle='0'><Cell N='PageWidth' V='0.5905511811023625' U='MM'/><Cell N='PageHeight' V='0.4921259842519685' U='MM'/><Cell N='ShdwOffsetX' V='0.1181102362204724' U='MM'/><Cell N='ShdwOffsetY' V='-0.1181102362204724' U='MM'/><Cell N='PageScale' V='0.03937007874015748' U='MM'/><Cell N='DrawingScale' V='0.03937007874015748' U='MM'/><Cell N='DrawingSizeType' V='4'/><Cell N='DrawingScaleType' V='0'/><Cell N='InhibitSnap' V='0'/><Cell N='PageLockReplace' V='0' U='BOOL'/><Cell N='PageLockDuplicate' V='0' U='BOOL'/><Cell N='UIVisibility' V='0'/><Cell N='ShdwType' V='0'/><Cell N='ShdwObliqueAngle' V='0'/><Cell N='ShdwScaleFactor' V='1'/><Cell N='DrawingResizeType' V='1'/><Cell N='PrintPageOrientation' V='0'/><Cell N='PaperKind' V='0'/><Cell N='ShapeKeywords' V='块,方向,地图,三维,规划'/></PageSheet><Icon>
AAABAAEAICAQAAAAAADoAgAAFgAAACgAAAAgAAAAQAAAAAEABAAAAAAAgAIAAAAAAAAAAAAAAAAAA
AAAAAAAAAAAAACAAACAAAAAgIAAgAAAAIAAgACAgAAAgICAAMDAwAAAAP8AAP8AAAD//wD/AAAA/w
D/AP//AAD///8AAAAAAAAAAAAAAAAAAAAAAAAAAAAAAAAAAAAAAAAAAAAAAAAAAAAAAAAAAAAAAAA
AAAAAAAAAAAAAAAAAAAAAAAAAAAAAAAAAAAAAAAAAAAAAAAAAAAAAAAAAAAAAAAAAAAAAAAAAAAAA
AAAAAAAAAAAAAAAAAAAAAAAAAAAAAAAAAAAAAACwAAAAAAAAAAAAAAAAADMAu7AAAAAAAAAAAAAAA
DMzELu7sAAAAAAAAAAAAAAzMwC7u7uwAAAAAAAAAAAAMzMQu7u7u7AAAAAAAAAAADMzADu7u7u7sA
AAAAAAAAAzAHgAO7u7u7MAAAAAAAAAAH//+AA7u7uzAAAAAAAAAD/////4ADu7swAAAAAAAAAA///
///gAO7MAAAAAAAAAAAD/////+AAzAAAAAAAAAAAAAI/////4AAAAAAAAAAAAAAAA////8AAAAAAA
AAAAAAAAAAD/8AAAAAAAAAAAAAAAAAAAAAAAAAAAAAAAAAAAAAAAAAAAAAAAAAAAAAAAAAAAAAAAA
AAAAAAAAAAAAAAAAAAAAAAAAAAAAAAAAAAAAAAAAAAAAAAAAAAAAAAAAAAAAAAAAAAAAAAAAAAAAA
AAAAAAAAAAAAAAAAAAAAAAAAAAAAAAAAAAAAAAAAAAAAAAAAAAAAAAAAAAAAAAAAAAAAAAAAAAAAA
AAAD//////////////////////////////////////8f///8B///8AH//+AAf//gAB//4AAH/+AAA
//gAAP/4AAD/+AAA//0AAP//QAD//9AA///0Bf///Rf///9f/////////////////////////////
////////////////////w==</Icon><Rel r:id='rId1'/></Master><Master ID='6' NameU='External entity 1' IsCustomNameU='1' Name='外部实体 1' IsCustomName='1' Prompt='将此形状拖到绘图页上。' IconSize='1' AlignName='2' MatchByName='0' IconUpdate='1' UniqueID='{289C2DC8-0007-0000-8E40-00608CF305B2}' BaseID='{7618F3C5-3923-4EE3-BDB9-F57129960F7C}' PatternFlags='0' Hidden='0' MasterType='2'><PageSheet LineStyle='0' FillStyle='0' TextStyle='0'><Cell N='PageWidth' V='3.937007874015748' U='MM'/><Cell N='PageHeight' V='3.937007874015748' U='MM'/><Cell N='ShdwOffsetX' V='0.1181102362204724' U='MM'/><Cell N='ShdwOffsetY' V='-0.1181102362204724' U='MM'/><Cell N='PageScale' V='0.03937007874015748' U='MM'/><Cell N='DrawingScale' V='0.03937007874015748' U='MM'/><Cell N='DrawingSizeType' V='4'/><Cell N='DrawingScaleType' V='0'/><Cell N='InhibitSnap' V='0'/><Cell N='PageLockReplace' V='0' U='BOOL'/><Cell N='PageLockDuplicate' V='0' U='BOOL'/><Cell N='UIVisibility' V='0'/><Cell N='ShdwType' V='0'/><Cell N='ShdwObliqueAngle' V='0'/><Cell N='ShdwScaleFactor' V='1'/><Cell N='DrawingResizeType' V='1'/><Cell N='RouteStyle' V='1'/><Cell N='PrintPageOrientation' V='0'/><Cell N='PaperKind' V='0'/><Cell N='ShapeKeywords' V='外部,实体,流程,流程图,外部'/><Section N='Layer'><Row IX='0'><Cell N='Name' V='流程图'/><Cell N='Color' V='255'/><Cell N='Status' V='0'/><Cell N='Visible' V='1'/><Cell N='Print' V='1'/><Cell N='Active' V='0'/><Cell N='Lock' V='0'/><Cell N='Snap' V='1'/><Cell N='Glue' V='1'/><Cell N='NameUniv' V='Flowchart'/><Cell N='ColorTrans' V='0' F='No Formula'/></Row></Section></PageSheet><Icon>
AAABAAEAICAQAAAAAADoAgAAFgAAACgAAAAgAAAAQAAAAAEABAAAAAAAgAIAAAAAAAAAAAAAAAAAA
AAAAAAAAAAAAACAAACAAAAAgIAAgAAAAIAAgACAgAAAgICAAMDAwAAAAP8AAP8AAAD//wD/AAAA/w
D/AP//AAD///8AAAAAAAAAAAAAAAAAAAAAAAAAAAAAAAAAAAAAAAAAAAAAAAAAAAAAAAAAAAAAAAA
AAAAAAAAAAAAAAAAAAAAAAAB3d3d3d3d3d3d3d3d3dwAA//////////////////9wAP//////////
////////cAD//////////////////3AA//////////////////9wAP//////////////////cAD//
////////////////3AA//////////////////9wAP//////////////////cAD///////////////
///3AA//////////////////9wAP//////////////////cAD//////////////////3AA///////
///////////9wAP//////////////////cAD//////////////////3AA//////////////////9w
AP//////////////////cAD//////////////////3AA//////////////////9wAP///////////
///////cAD//////////////////3AA//////////////////9wAAAAAAAAAAAAAAAAAAAAAAAAAA
AAAAAAAAAAAAAAAAAAAAAAAAAAAAAAAAAAAAAAAAAAAAAAAAAAAAAAAAAAAAAAAAAAAAAAAAAAAAA
AAAD/////////////////////gAAAAcAAAAHAAAABwAAAAcAAAAHAAAABwAAAAcAAAAHAAAABwAAA
AcAAAAHAAAABwAAAAcAAAAHAAAABwAAAAcAAAAHAAAABwAAAAcAAAAHAAAABwAAAAcAAAAGAAAAB/
////////////////////w==</Icon><Rel r:id='rId2'/></Master><Master ID='7' NameU='Process (circle)' IsCustomNameU='1' Name='流程(圆形)' IsCustomName='1' Prompt='将此形状拖到绘图页上。' IconSize='1' AlignName='2' MatchByName='0' IconUpdate='1' UniqueID='{289C2BB6-0005-0000-8E40-00608CF305B2}' BaseID='{6054D03B-EF15-4D98-BCEE-524D8E47515F}' PatternFlags='0' Hidden='0' MasterType='2'><PageSheet LineStyle='0' FillStyle='0' TextStyle='0'><Cell N='PageWidth' V='3.937007874015748' U='MM'/><Cell N='PageHeight' V='3.937007874015748' U='MM'/><Cell N='ShdwOffsetX' V='0.1181102362204724' U='MM'/><Cell N='ShdwOffsetY' V='-0.1181102362204724' U='MM'/><Cell N='PageScale' V='0.03937007874015748' U='MM'/><Cell N='DrawingScale' V='0.03937007874015748' U='MM'/><Cell N='DrawingSizeType' V='4'/><Cell N='DrawingScaleType' V='0'/><Cell N='InhibitSnap' V='0'/><Cell N='PageLockReplace' V='0' U='BOOL'/><Cell N='PageLockDuplicate' V='0' U='BOOL'/><Cell N='UIVisibility' V='0'/><Cell N='ShdwType' V='0'/><Cell N='ShdwObliqueAngle' V='0'/><Cell N='ShdwScaleFactor' V='1'/><Cell N='DrawingResizeType' V='1'/><Cell N='PrintPageOrientation' V='0'/><Cell N='PaperKind' V='0'/><Cell N='ShapeKeywords' V='流程,任务,动作,过程,圆,流程,流程图'/><Section N='Layer'><Row IX='0'><Cell N='Name' V='流程图'/><Cell N='Color' V='255'/><Cell N='Status' V='0'/><Cell N='Visible' V='1'/><Cell N='Print' V='1'/><Cell N='Active' V='0'/><Cell N='Lock' V='0'/><Cell N='Snap' V='1'/><Cell N='Glue' V='1'/><Cell N='NameUniv' V='Flowchart'/><Cell N='ColorTrans' V='0' F='No Formula'/></Row></Section></PageSheet><Icon>
AAABAAEAICAQAAAAAADoAgAAFgAAACgAAAAgAAAAQAAAAAEABAAAAAAAgAIAAAAAAAAAAAAAAAAAA
AAAAAAAAAAAAACAAACAAAAAgIAAgAAAAIAAgACAgAAAgICAAMDAwAAAAP8AAP8AAAD//wD/AAAA/w
D/AP//AAD///8AAAAAAAAAAAAAAAAAAAAAAAAAAAAAAAB3dwAAAAAAAAAAAAAAAHj/////+AAAAAA
AAAAAAH/////////wAAAAAAAAAAj///////////AAAAAAAAD/////////////AAAAAAAP////////
//////AAAAAAj///////////////AAAAAP///////////////4AAAA/////////////////wAAAP/
///////////////9wAAj/////////////////gAAP//////////////////AAD///////////////
///wAA//////////////////9wAP//////////////////cAD//////////////////3AA///////
///////////8AAP//////////////////AAD//////////////////wAAj/////////////////gA
AA/////////////////3AAAI////////////////8AAAAP///////////////3AAAACP/////////
/////gAAAAACP////////////+AAAAAAACP///////////4AAAAAAAACP//////////gAAAAAAAAA
AI////////gAAAAAAAAAAAAAeP////cAAAAAAAAAAAAAAAAAAAAAAAAAAAAAAAAAAAAAAAAAAAAAA
AAAD//////+Qn//+AAf/+AAF//AAAP/gAAD/wAAAP4AAAB/AAAAfAAAAD4AAAA8AAAAGAAAABgAAA
A4AAAAHAAAABwAAAAYAAAAOAAAABgAAAAcAAAAHAAAADwAAAA+AAAAfwAAAH8AAAD/gAAB/8AAA//
wAA//+AAf//8A///////w==</Icon><Rel r:id='rId3'/></Master><Master ID='10' NameU='Dynamic connector' IsCustomNameU='1' Name='动态连接线' IsCustomName='1' Prompt='T' IconSize='1' AlignName='2' MatchByName='1' IconUpdate='0' UniqueID='{002A9503-0000-0000-8E40-00608CF305B2}' BaseID='{F7290A45-E3AD-11D2-AE4F-006008C9F5A9}' PatternFlags='0' Hidden='0' MasterType='541'><PageSheet LineStyle='0' FillStyle='0' TextStyle='0'><Cell N='PageWidth' V='3.937007874015748'/><Cell N='PageHeight' V='3.937007874015748'/><Cell N='ShdwOffsetX' V='0.1181102362204724'/><Cell N='ShdwOffsetY' V='-0.1181102362204724'/><Cell N='PageScale' V='0.03937007874015748' U='MM'/><Cell N='DrawingScale' V='0.03937007874015748' U='MM'/><Cell N='DrawingSizeType' V='4'/><Cell N='DrawingScaleType' V='0'/><Cell N='InhibitSnap' V='0'/><Cell N='PageLockReplace' V='0' U='BOOL'/><Cell N='PageLockDuplicate' V='0' U='BOOL'/><Cell N='UIVisibility' V='0'/><Cell N='ShdwType' V='0'/><Cell N='ShdwObliqueAngle' V='0'/><Cell N='ShdwScaleFactor' V='1'/><Cell N='DrawingResizeType' V='0'/><Section N='Layer'><Row IX='0'><Cell N='Name' V='连接线'/><Cell N='Color' V='255'/><Cell N='Status' V='0'/><Cell N='Visible' V='1'/><Cell N='Print' V='1'/><Cell N='Active' V='0'/><Cell N='Lock' V='0'/><Cell N='Snap' V='1'/><Cell N='Glue' V='1'/><Cell N='NameUniv' V='Connector'/><Cell N='ColorTrans' V='0'/></Row></Section></PageSheet><Icon>
AAABAAEAICAQAAAAAADoAgAAFgAAACgAAAAgAAAAQAAAAAEABAAAAAAAgAIAAAAAAAAAAAAAAAAAA
AAAAAAAAAAAAACAAACAAAAAgIAAgAAAAIAAgACAgAAAgICAAMDAwAAAAP8AAP8AAAD//wD/AAAA/w
D/AP//AAD///8AAAAAAAAAAAAAAAAAAAAAAAAAAAAAAAAAAAAAAAAAAAAAAAAAAAAAAAAAAAAAAAA
AAAAAAAeHh4eAAAAAAAAAAAAAAAAIAAAAcAAAAAAAAAAAAAADNzMzAIAAAAAAAAAAAAAAAAAAAwBw
AAAAAAAAAAAAAw///wMAgAAAAAAAAAAAAHgP//8IeHh4eHh4eHAAAACAD/n/AwCAAAAAAACAAAAAc
ACZkAAAcAAAAAAAcAAAAIAACTAAAIAAAAAAAIAAAABwAAAAAABwAAAAAABwAAAAgAAAMAAAgAAAAA
AAgAAAAHAAADMzM3MzMzMAAHAAAACAAAAAAAAAAAADAACAAAAAcAAAAAAAcAAAAwAAcAAAAIAAAAA
AAIAAAAMAAIAAAABwAAAAAABwAAADAABwAAAAgAAAAAAAgAAAAwAAgAAAAHAAAAAAAHAAM5MzMHAA
AACAAAAAAACAAAmZADCAAAAAcAAAAAAAcAD/n/AwcAAAAIeHh4eHh4eA///wh4AAAAAAAAAAAABwA
P//8DAAAAAAAAAAAAAAgAAAAAAAAAAAAAAAAAAAAHAAAHAAAAAAAAAAAAAAAACAAACAAAAAAAAAAA
AAAAAAeHh4cAAAAAAAAAAAAAAAAAAAAAAAAAAAAAAAAAAAAAAAAAAAAAAAAAAAAAAAAAAAAAAAAAA
AAAD/////////////////gH///79///4Df//8A3//+AN///AAAAf0A3/39Ad/9/eff/f3H3/3959/
9/eAAPf3gAD39/989/f/fPf3/3z39/989/f/cBf3/2AX9/9gF/AAAAf//2Af//9gP///ff///33//
/8B/////////////////w==</Icon><Rel r:id='rId4'/></Master><Master ID='11' NameU='Modern Arrow' IsCustomNameU='1' Name='现代箭头' IsCustomName='1' Prompt='拖到绘图页，然后使用灰色和白色端点以连接或使用黄色方形修改形状。' IconSize='1' AlignName='2' MatchByName='0' IconUpdate='1' UniqueID='{078D020A-0005-0000-8E40-00608CF305B2}' BaseID='{1F245A3F-CE6F-4078-A3B0-C9714037C08C}' PatternFlags='0' Hidden='0' MasterType='1'><PageSheet LineStyle='0' FillStyle='0' TextStyle='0'><Cell N='PageWidth' V='3.937007874015748' U='MM'/><Cell N='PageHeight' V='3.937007874015748' U='MM'/><Cell N='ShdwOffsetX' V='0.1181102362204724'/><Cell N='ShdwOffsetY' V='-0.1181102362204724'/><Cell N='PageScale' V='0.03937007874015748' U='MM'/><Cell N='DrawingScale' V='0.03937007874015748' U='MM'/><Cell N='DrawingSizeType' V='0'/><Cell N='DrawingScaleType' V='0'/><Cell N='InhibitSnap' V='0'/><Cell N='PageLockReplace' V='0' U='BOOL'/><Cell N='PageLockDuplicate' V='0' U='BOOL'/><Cell N='UIVisibility' V='0'/><Cell N='ShdwType' V='0'/><Cell N='ShdwObliqueAngle' V='0'/><Cell N='ShdwScaleFactor' V='1'/><Cell N='DrawingResizeType' V='1'/><Cell N='ShapeKeywords' V='标志,符号,指针,标记,指示器,光标,方向,箭头,纤细'/></PageSheet><Icon>
AAABAAEAICAQAAAAAADoAgAAFgAAACgAAAAgAAAAQAAAAAEABAAAAAAAgAIAAAAAAAAAAAAAAAAAA
AAAAAAAAAAAAACAAACAAAAAgIAAgAAAAIAAgACAgAAAgICAAMDAwAAAAP8AAP8AAAD//wD/AAAA/w
D/AP//AAD///8AAAAAAAAAAAAAAAAAAAAAAAAAAAAAAAAAAAAAAAAAAAAAAAAAAAAAAAAAAAAAAAA
AAAAAAAAAAAAAAAAAAAAAAAAAAAAAAAAAAAAAAAAAAAAAAAAAAAAAAAAAAAAAAAAAAAAAAAAP8AAA
AAAAAAAAAAAAAAAA//8AAAAAAAAAAAAAAAAAD//wAAAAAAAAAAAAAAAAAP//AAAAAAAAAAAAAAAAA
A//8AAAAAAAAAAAAAAAAAD//wAAAAAAAAAAAAAAAAAP//AAAAAAAAAAAAAAAAAA//8AAAAAAAAAAA
AAAAAAD///d3d3d3d3d3d3d3cAAP//////////////////cACP/////////////////3AACP/4AAA
AAAAAAAAAAAAAAACP/3AAAAAAAAAAAAAAAAAACP/3AAAAAAAAAAAAAAAAAACP/3AAAAAAAAAAAAAA
AAAACP/3AAAAAAAAAAAAAAAAAACP/3AAAAAAAAAAAAAAAAAACP/3AAAAAAAAAAAAAAAAAACP+AAAA
AAAAAAAAAAAAAAACIAAAAAAAAAAAAAAAAAAAAAAAAAAAAAAAAAAAAAAAAAAAAAAAAAAAAAAAAAAAA
AAAAAAAAAAAAAAAAAAAAAAAAAAAAAAAAAAAAAAAAAAAAAAAAAAAAAAAAAAAAAAAAAAAAAAAAAAAAA
AAAD////////////////////////////n////x////4H///8D///+B////A////gf///wP///4H//
/8AAAAGAAAABwAAAAeAAAAHwP///+D////wf///+D////wf///+D////wf///+P////3/////////
////////////////////w==</Icon><Rel r:id='rId5'/></Master><Master ID='12' NameU='Block Single Arrow' IsCustomNameU='1' Name='块状单箭头' IsCustomName='1' Prompt='拖动到页面上' IconSize='1' AlignName='2' MatchByName='0' IconUpdate='1' UniqueID='{024DE1E3-0023-0000-8E40-00608CF305B2}' BaseID='{5352B177-CB39-4337-9CEF-796A7BDAE8A4}' PatternFlags='0' Hidden='0' MasterType='8197'><PageSheet LineStyle='0' FillStyle='0' TextStyle='0'><Cell N='PageWidth' V='8.5' U='IN'/><Cell N='PageHeight' V='11' U='IN'/><Cell N='ShdwOffsetX' V='0.1181102362204724'/><Cell N='ShdwOffsetY' V='-0.1181102362204724'/><Cell N='PageScale' V='1' U='IN'/><Cell N='DrawingScale' V='1' U='IN'/><Cell N='DrawingSizeType' V='0'/><Cell N='DrawingScaleType' V='0'/><Cell N='InhibitSnap' V='0'/><Cell N='PageLockReplace' V='0' U='BOOL'/><Cell N='PageLockDuplicate' V='0' U='BOOL'/><Cell N='UIVisibility' V='0'/><Cell N='ShdwType' V='0'/><Cell N='ShdwObliqueAngle' V='0'/><Cell N='ShdwScaleFactor' V='1'/><Cell N='DrawingResizeType' V='1'/><Cell N='ShapeKeywords' V='一维,单,箭头,箭头,连接,连接线,连接,关联,接合,联接'/></PageSheet><Icon>
AAABAAEAICAQAAAAAADoAgAAFgAAACgAAAAgAAAAQAAAAAEABAAAAAAAgAIAAAAAAAAAAAAAAAAAA
AAAAAAAAAAAAACAAACAAAAAgIAAgAAAAIAAgACAgAAAgICAAMDAwAAAAP8AAP8AAAD//wD/AAAA/w
D/AP//AAD///8AAAAAAAAAAAAAAAAAAAAAAAAAAAAAAAAAAAAAAAAAAAAAAAAAAAAAAAAAAAAAAAA
AAAAAAAAAAAAAAAAAAAAAAAAAAAAAAAAAAAAAAAAAAAAAAAAAAAAAAAAAAAAAAAAAAAAAAAAAAAAA
AAAAAAAAAAAAAAAAAAAAAAAAAAAAAAAAAAAAAAAAAAAAAAAAAAAAAAAAAAAAAAAAAAAAAAAAAAAAA
AAAAAAAAAAAAAAAAAAAAAAAAAAAAAAAAAAAAAAAAAAAAAAAAAAAAAAAAAAAAAB3d3d3d3d3d3d3d3
d38AAA//////////////////gAAP//////////////////AAD//////////////////wAA///////
///////////cAAAAAAAAAAAAAAAAAAACAAAAAAAAAAAAAAAAAAAAAAAAAAAAAAAAAAAAAAAAAAAAA
AAAAAAAAAAAAAAAAAAAAAAAAAAAAAAAAAAAAAAAAAAAAAAAAAAAAAAAAAAAAAAAAAAAAAAAAAAAAA
AAAAAAAAAAAAAAAAAAAAAAAAAAAAAAAAAAAAAAAAAAAAAAAAAAAAAAAAAAAAAAAAAAAAAAAAAAAAA
AAAAAAAAAAAAAAAAAAAAAAAAAAAAAAAAAAAAAAAAAAAAAAAAAAAAAAAAAAAAAAAAAAAAAAAAAAAAA
AAAD///////////////////////////////////////////////////////////////f////ngAAA
A4AAAAOAAAABgAAAAYAAAAOAAAAD////9/////f//////////////////////////////////////
////////////////////w==</Icon><Rel r:id='rId6'/></Master><Master ID='13' NameU='Process' IsCustomNameU='1' Name='流程' IsCustomName='1' Prompt='将此形状拖到绘图页上。' IconSize='1' AlignName='2' MatchByName='0' IconUpdate='1' UniqueID='{28793057-0002-0000-8E40-00608CF305B2}' BaseID='{15A50647-7503-42A7-8B21-76CD97299D15}' PatternFlags='0' Hidden='0' MasterType='2'><PageSheet LineStyle='0' FillStyle='0' TextStyle='0'><Cell N='PageWidth' V='4' U='MM'/><Cell N='PageHeight' V='4' U='MM'/><Cell N='ShdwOffsetX' V='0.1181102362204724' U='MM'/><Cell N='ShdwOffsetY' V='-1.377952755905512' U='MM'/><Cell N='PageScale' V='0.03937007874015748' U='MM'/><Cell N='DrawingScale' V='0.03937007874015748' U='MM'/><Cell N='DrawingSizeType' V='4'/><Cell N='DrawingScaleType' V='0'/><Cell N='InhibitSnap' V='0'/><Cell N='PageLockReplace' V='0' U='BOOL'/><Cell N='PageLockDuplicate' V='0' U='BOOL'/><Cell N='UIVisibility' V='0'/><Cell N='ShdwType' V='0'/><Cell N='ShdwObliqueAngle' V='0'/><Cell N='ShdwScaleFactor' V='1'/><Cell N='DrawingResizeType' V='1'/><Cell N='PrintPageOrientation' V='0'/><Cell N='PaperKind' V='0'/><Cell N='ShapeKeywords' V='流程,函数,过程,动作,任务,基本,流程图,流程,数据,业务,六,6,六西格玛,iSO,9000'/><Section N='Layer'><Row IX='0'><Cell N='Name' V='流程图'/><Cell N='Color' V='255'/><Cell N='Status' V='0'/><Cell N='Visible' V='1'/><Cell N='Print' V='1'/><Cell N='Active' V='0'/><Cell N='Lock' V='0'/><Cell N='Snap' V='1'/><Cell N='Glue' V='1'/><Cell N='NameUniv' V='Flowchart'/><Cell N='ColorTrans' V='0' F='No Formula'/></Row></Section></PageSheet><Icon>
AAABAAEAICAQAAAAAADoAgAAFgAAACgAAAAgAAAAQAAAAAEABAAAAAAAgAIAAAAAAAAAAAAAAAAAA
AAAAAAAAAAAAACAAACAAAAAgIAAgAAAAIAAgACAgAAAgICAAMDAwAAAAP8AAP8AAAD//wD/AAAA/w
D/AP//AAD///8AAAAAAAAAAAAAAAAAAAAAAAAAAAAAAAAAAAAAAAAAAAAAAAAAAAAAAAAAAAAAAAA
AAAAAAAAAAAAAAAAAAAAAAAAAAAAAAAAAAAAAAAAAAAAAAAAAAAAAAAAAAAAAAAAAAAAAAAAAAAAA
AAAAAAAAAAB3d3d3d3d3d3d3d3d3dwAA//////////////////9wAP//////////////////cAD//
////////////////3AA//////////////////9wAP//////////////////cAD///////////////
///3AA//////////////////9wAP//////////////////cAD//////////////////3AA///////
///////////9wAP//////////////////cAD//////////////////3AA//////////////////9w
AP//////////////////cAD//////////////////3AA//////////////////9wAAAAAAAAAAAAA
AAAAAAAAAAAAAAAAAAAAAAAAAAAAAAAAAAAAAAAAAAAAAAAAAAAAAAAAAAAAAAAAAAAAAAAAAAAAA
AAAAAAAAAAAAAAAAAAAAAAAAAAAAAAAAAAAAAAAAAAAAAAAAAAAAAAAAAAAAAAAAAAAAAAAAAAAAA
AAAD/////////////////////////////////////gAAAAcAAAAHAAAABwAAAAcAAAAHAAAABwAAA
AcAAAAHAAAABwAAAAcAAAAHAAAABwAAAAcAAAAHAAAABwAAAAcAAAAGAAAAB/////////////////
////////////////////w==</Icon><Rel r:id='rId7'/></Master><Master ID='14' NameU='Striped Arrow' IsCustomNameU='1' Name='虚尾箭头' IsCustomName='1' Prompt='拖到绘图页，然后使用灰色和白色端点以连接或使用黄色方形修改形状。' IconSize='1' AlignName='2' MatchByName='0' IconUpdate='1' UniqueID='{078D02B5-000F-0000-8E40-00608CF305B2}' BaseID='{C7B10EDB-D599-486F-8592-2BD729FD905A}' PatternFlags='0' Hidden='0' MasterType='1'><PageSheet LineStyle='0' FillStyle='0' TextStyle='0'><Cell N='PageWidth' V='3.937007874015748' U='MM'/><Cell N='PageHeight' V='3.937007874015748' U='MM'/><Cell N='ShdwOffsetX' V='0.1181102362204724'/><Cell N='ShdwOffsetY' V='-0.1181102362204724'/><Cell N='PageScale' V='0.03937007874015748' U='MM'/><Cell N='DrawingScale' V='0.03937007874015748' U='MM'/><Cell N='DrawingSizeType' V='0'/><Cell N='DrawingScaleType' V='0'/><Cell N='InhibitSnap' V='0'/><Cell N='PageLockReplace' V='0' U='BOOL'/><Cell N='PageLockDuplicate' V='0' U='BOOL'/><Cell N='UIVisibility' V='0'/><Cell N='ShdwType' V='0'/><Cell N='ShdwObliqueAngle' V='0'/><Cell N='ShdwScaleFactor' V='1'/><Cell N='DrawingResizeType' V='1'/><Cell N='ShapeKeywords' V='标志,符号,指针,标记,指示器,光标,方向,箭头,运动,速度,快速'/></PageSheet><Icon>
AAABAAEAICAQAAAAAADoAgAAFgAAACgAAAAgAAAAQAAAAAEABAAAAAAAgAIAAAAAAAAAAAAAAAAAA
AAAAAAAAAAAAACAAACAAAAAgIAAgAAAAIAAgACAgAAAgICAAMDAwAAAAP8AAP8AAAD//wD/AAAA/w
D/AP//AAD///8AAAAAAAAAAAAAAAAAAAAAAAAAAAAAAAAAAAAAAAAAAAAAAAAAAAAAAAAAAAAAAAA
AAAAAAAAAAAAAAAAAAAAAAAAAAAAAAAAAAAAAAAAAAAAAAAAAAAAAAAAAAAAAAAAAAAAAAAAAAAAA
AAAAAAAAAAAAAAAAAAAAAAAAAAAAAAAAAAAAAAAAAAAAAAAAAAAAAAAAAAAAAAAAAAAAAAAAAAAAA
AAAAAAAAAAAAAAAAAAAAAAAAAAAAAAAAAAAAAAAAAAAAAAAAAAAAAAAAPAAAAAAd3d3d3d3d3d3d3
j/AAAAAP////////////////AAAAD/////////////////AAAA////////////////+AAAAP/////
//////////4AAAAAAAAAAAAAAAAAAAPgAAAAAAAAAAAAAAAAAAACAAAAAAAAAAAAAAAAAAAAAAAAA
AAAAAAAAAAAAAAAAAAAAAAAAAAAAAAAAAAAAAAAAAAAAAAAAAAAAAAAAAAAAAAAAAAAAAAAAAAAAA
AAAAAAAAAAAAAAAAAAAAAAAAAAAAAAAAAAAAAAAAAAAAAAAAAAAAAAAAAAAAAAAAAAAAAAAAAAAAA
AAAAAAAAAAAAAAAAAAAAAAAAAAAAAAAAAAAAAAAAAAAAAAAAAAAAAAAAAAAAAAAAAAAAAAAAAAAAA
AAAD/////////////////////////////////////////////////////////v////5////+PgAAA
B4AAAAOAAAABgAAAAYAAAAOAAABH////j////5////+//////////////////////////////////
////////////////////w==</Icon><Rel r:id='rId8'/></Master><Master ID='15' NameU='Start/End' IsCustomNameU='1' Name='开始/结束' IsCustomName='1' Prompt='拖到绘图页后，可以表示程序流的开始点或结束点。' IconSize='1' AlignName='2' MatchByName='0' IconUpdate='1' UniqueID='{28793621-0006-0000-8E40-00608CF305B2}' BaseID='{2260FB21-E7DE-4F61-949E-679548813B45}' PatternFlags='0' Hidden='0' MasterType='2'><PageSheet LineStyle='0' FillStyle='0' TextStyle='0'><Cell N='PageWidth' V='4' U='MM'/><Cell N='PageHeight' V='4' U='MM'/><Cell N='ShdwOffsetX' V='0.1181102362204724' U='MM'/><Cell N='ShdwOffsetY' V='-1.377952755905512' U='MM'/><Cell N='PageScale' V='0.03937007874015748' U='MM'/><Cell N='DrawingScale' V='0.03937007874015748' U='MM'/><Cell N='DrawingSizeType' V='4'/><Cell N='DrawingScaleType' V='0'/><Cell N='InhibitSnap' V='0'/><Cell N='PageLockReplace' V='0' U='BOOL'/><Cell N='PageLockDuplicate' V='0' U='BOOL'/><Cell N='UIVisibility' V='0'/><Cell N='ShdwType' V='0'/><Cell N='ShdwObliqueAngle' V='0'/><Cell N='ShdwScaleFactor' V='1'/><Cell N='DrawingResizeType' V='1'/><Cell N='PrintPageOrientation' V='0'/><Cell N='PaperKind' V='0'/><Cell N='ShapeKeywords' V='终结符,停止,开始,结束,初始,完成,起始,程序,流程,基本,流程图,信息,数据,业务,流程,六,6,六西格玛,iSO,9000'/><Section N='Layer'><Row IX='0'><Cell N='Name' V='流程图'/><Cell N='Color' V='255'/><Cell N='Status' V='0'/><Cell N='Visible' V='1'/><Cell N='Print' V='1'/><Cell N='Active' V='0'/><Cell N='Lock' V='0'/><Cell N='Snap' V='1'/><Cell N='Glue' V='1'/><Cell N='NameUniv' V='Flowchart'/><Cell N='ColorTrans' V='0' F='No Formula'/></Row></Section></PageSheet><Icon>
AAABAAEAICAQAAAAAADoAgAAFgAAACgAAAAgAAAAQAAAAAEABAAAAAAAgAIAAAAAAAAAAAAAAAAAA
AAAAAAAAAAAAACAAACAAAAAgIAAgAAAAIAAgACAgAAAgICAAMDAwAAAAP8AAP8AAAD//wD/AAAA/w
D/AP//AAD///8AAAAAAAAAAAAAAAAAAAAAAAAAAAAAAAAAAAAAAAAAAAAAAAAAAAAAAAAAAAAAAAA
AAAAAAAAAAAAAAAAAAAAAAAAAAAAAAAAAAAAAAAAAAAAAAAAAAAAAAAAAAAAAAAAAAAAAAAAAAAAA
AAAAAAAAAAAAAAAAAAAAAAAAAAAAAAAAAAAAAAAAAAAAAAAAAAAAAAAAAAAAAAAAAAAAAAAAAAAAA
Hd3d3d3d3d3d3cAAAAAAP///////////////wAAAA/////////////////wAACP//////////////
///wAA//////////////////8AAP//////////////////cAD//////////////////3AA///////
///////////8AAI/////////////////4AAAP////////////////8AAAAI//////////////+AAA
AAAAAAAAAAAAAAAAAAAAAAAAAAAAAAAAAAAAAAAAAAAAAAAAAAAAAAAAAAAAAAAAAAAAAAAAAAAAA
AAAAAAAAAAAAAAAAAAAAAAAAAAAAAAAAAAAAAAAAAAAAAAAAAAAAAAAAAAAAAAAAAAAAAAAAAAAAA
AAAAAAAAAAAAAAAAAAAAAAAAAAAAAAAAAAAAAAAAAAAAAAAAAAAAAAAAAAAAAAAAAAAAAAAAAAAAA
AAAD/////////////////////////////////////////////////////8AAAL+AAAA/AAAAHgAAA
AYAAAAHAAAABgAAAAYAAAAHAAAABwAAAA+AAAAf4AAAf/////////////////////////////////
////////////////////w==</Icon><Rel r:id='rId9'/></Master><Master ID='17' NameU='Circle' IsCustomNameU='1' Name='圆形' IsCustomName='1' Prompt='拖到绘图页上。' IconSize='1' AlignName='2' MatchByName='0' IconUpdate='1' UniqueID='{08840D74-0006-0000-8E40-00608CF305B2}' BaseID='{DA0BFBDB-EA69-4458-86EF-90D5D718690C}' PatternFlags='0' Hidden='0' MasterType='2'><PageSheet LineStyle='0' FillStyle='0' TextStyle='0'><Cell N='PageWidth' V='3.937007874015748' U='MM'/><Cell N='PageHeight' V='3.937007874015748' U='MM'/><Cell N='ShdwOffsetX' V='0.1181102362204724'/><Cell N='ShdwOffsetY' V='-0.1181102362204724'/><Cell N='PageScale' V='0.03937007874015748' U='MM'/><Cell N='DrawingScale' V='0.03937007874015748' U='MM'/><Cell N='DrawingSizeType' V='0'/><Cell N='DrawingScaleType' V='0'/><Cell N='InhibitSnap' V='0'/><Cell N='PageLockReplace' V='0' U='BOOL'/><Cell N='PageLockDuplicate' V='0' U='BOOL'/><Cell N='UIVisibility' V='0'/><Cell N='ShdwType' V='0'/><Cell N='ShdwObliqueAngle' V='0'/><Cell N='ShdwScaleFactor' V='1'/><Cell N='DrawingResizeType' V='1'/><Cell N='ShapeKeywords' V='基本,形状,几何图形,圆形,圆形'/></PageSheet><Icon>
AAABAAEAICAQAAAAAADoAgAAFgAAACgAAAAgAAAAQAAAAAEABAAAAAAAgAIAAAAAAAAAAAAAAAAAA
AAAAAAAAAAAAACAAACAAAAAgIAAgAAAAIAAgACAgAAAgICAAMDAwAAAAP8AAP8AAAD//wD/AAAA/w
D/AP//AAD///8AAAAAAAAAAAAAAAAAAAAAAAAAAAAAAAB3dwAAAAAAAAAAAAAAAHj/////+AAAAAA
AAAAAAH/////////wAAAAAAAAAAj///////////AAAAAAAAD/////////////AAAAAAAP////////
//////AAAAAAj///////////////AAAAAP///////////////4AAAA/////////////////wAAAP/
///////////////9wAAj/////////////////gAAP//////////////////AAD///////////////
///wAA//////////////////9wAP//////////////////cAD//////////////////3AA///////
///////////8AAP//////////////////AAD//////////////////wAAj/////////////////gA
AA/////////////////3AAAI////////////////8AAAAP///////////////3AAAACP/////////
/////gAAAAACP////////////+AAAAAAACP///////////4AAAAAAAACP//////////gAAAAAAAAA
AI////////gAAAAAAAAAAAAAeP////cAAAAAAAAAAAAAAAAAAAAAAAAAAAAAAAAAAAAAAAAAAAAAA
AAAD//////+Qn//+AAf/+AAF//AAAP/gAAD/wAAAP4AAAB/AAAAfAAAAD4AAAA8AAAAGAAAABgAAA
A4AAAAHAAAABwAAAAYAAAAOAAAABgAAAAcAAAAHAAAADwAAAA+AAAAfwAAAH8AAAD/gAAB/8AAA//
wAA//+AAf//8A///////w==</Icon><Rel r:id='rId10'/></Master></Masters>
