# Supplementary material for: CL-Informer: Long time series prediction model based on continuous wavelet transform
Source: PLoS One. 2024 Sep 13;19(9):e0303990. doi: 10.1371/journal.pone.0303990 (PMC11398660; doi:10.1371/journal.pone.0303990)
Supplement: S1 Fig — Show the composition and execution flow of CWT embedding layer. (VSDX) [file pone.0303990.s001.vsdx › visio/masters/_rels/masters.xml.rels]

<?xml version="1.0" encoding="UTF-8" standalone="yes"?>
<Relationships xmlns="http://schemas.openxmlformats.org/package/2006/relationships"><Relationship Id="rId8" Type="http://schemas.microsoft.com/visio/2010/relationships/master" Target="master8.xml"/><Relationship Id="rId3" Type="http://schemas.microsoft.com/visio/2010/relationships/master" Target="master3.xml"/><Relationship Id="rId7" Type="http://schemas.microsoft.com/visio/2010/relationships/master" Target="master7.xml"/><Relationship Id="rId2" Type="http://schemas.microsoft.com/visio/2010/relationships/master" Target="master2.xml"/><Relationship Id="rId1" Type="http://schemas.microsoft.com/visio/2010/relationships/master" Target="master1.xml"/><Relationship Id="rId6" Type="http://schemas.microsoft.com/visio/2010/relationships/master" Target="master6.xml"/><Relationship Id="rId5" Type="http://schemas.microsoft.com/visio/2010/relationships/master" Target="master5.xml"/><Relationship Id="rId10" Type="http://schemas.microsoft.com/visio/2010/relationships/master" Target="master10.xml"/><Relationship Id="rId4" Type="http://schemas.microsoft.com/visio/2010/relationships/master" Target="master4.xml"/><Relationship Id="rId9" Type="http://schemas.microsoft.com/visio/2010/relationships/master" Target="master9.xml"/></Relationships>
