# Supplementary material for: CL-Informer: Long time series prediction model based on continuous wavelet transform
Source: PLoS One. 2024 Sep 13;19(9):e0303990. doi: 10.1371/journal.pone.0303990 (PMC11398660; doi:10.1371/journal.pone.0303990)
Supplement: S1 Fig — Show the composition and execution flow of CWT embedding layer. (VSDX) [file pone.0303990.s001.vsdx › visio/masters/master1.xml]

<?xml version='1.0' encoding='utf-8' ?>
<MasterContents xmlns='http://schemas.microsoft.com/office/visio/2012/main' xmlns:r='http://schemas.openxmlformats.org/officeDocument/2006/relationships' xml:space='preserve'><Shapes><Shape ID='5' Type='Group' LineStyle='3' FillStyle='3' TextStyle='3' UniqueID='{F3F0177E-7619-4E2A-A7F0-3B81C47E7D4A}'><Cell N='PinX' V='0.2952755905511819'/><Cell N='PinY' V='0.2460629921259843'/><Cell N='Width' V='0.5905511811023627'/><Cell N='Height' V='0.4921259842519685'/><Cell N='LocPinX' V='0.2952755905511814' F='Width*0.5'/><Cell N='LocPinY' V='0.2460629921259843' F='Height*0.5'/><Cell N='Angle' V='0'/><Cell N='FlipX' V='0'/><Cell N='FlipY' V='0'/><Cell N='ResizeMode' V='0'/><Cell N='LockAspect' V='1'/><Cell N='LockThemeColors' V='1'/><Cell N='LockThemeEffects' V='1'/><Cell N='EventDblClick' V='0' F='OPENTEXTWIN()'/><Cell N='HelpTopic' V='Vis_SDM.chm!#51418'/><Cell N='Copyright' V='Copyright (c) 2012 Microsoft Corporation.  All rights reserved.'/><Cell N='IsSnapTarget' V='0'/><Cell N='IsTextEditTarget' V='0'/><Cell N='DontMoveChildren' V='1'/><Cell N='ObjType' V='8'/><Cell N='ColorSchemeIndex' V='0'/><Cell N='EffectSchemeIndex' V='0'/><Cell N='QuickStyleVariation' V='4'/><Section N='User'><Row N='visVersion'><Cell N='Value' V='15'/><Cell N='Prompt' V='' F='No Formula'/></Row></Section><Shapes><Shape ID='7' Type='Shape' LineStyle='7' FillStyle='8' TextStyle='6'><Cell N='PinX' V='0.2952755905511814' F='Sheet.5!Width*0.5'/><Cell N='PinY' V='0.344488188976378' F='Sheet.5!Height*0.7'/><Cell N='Width' V='0.5905511811023625' F='Sheet.5!Width*1'/><Cell N='Height' V='0.295275590551181' F='Sheet.5!Height*0.6'/><Cell N='LocPinX' V='0.2952755905511812' F='Width*0.5'/><Cell N='LocPinY' V='0.1476377952755905' F='Height*0.5'/><Cell N='Angle' V='0'/><Cell N='FlipX' V='0' F='GUARD(0)'/><Cell N='FlipY' V='0' F='GUARD(0)'/><Cell N='ResizeMode' V='0'/><Cell N='TxtPinX' V='0.2952755905511812' F='Width*0.5'/><Cell N='TxtPinY' V='0.1476377952755905' F='Height*0.5'/><Cell N='TxtWidth' V='0.8333333333333336' F='GUARD(MAX(5*Char.Size,TEXTWIDTH(TheText)))'/><Cell N='TxtHeight' V='0.2' F='GUARD(TEXTHEIGHT(TheText,TxtWidth))'/><Cell N='TxtLocPinX' V='0.4166666666666666' F='TxtWidth*0.5'/><Cell N='TxtLocPinY' V='0.1' F='TxtHeight*0.5'/><Cell N='TxtAngle' V='0.47123889803847' U='DEG'/><Cell N='Copyright' V='Copyright (c) 2012 Microsoft Corporation.  All rights reserved.'/><Cell N='LockWidth' V='1'/><Cell N='LockHeight' V='1'/><Cell N='LockDelete' V='1' F='NOT(ISERROR(Sheet.5!Width))'/><Cell N='LockRotate' V='1'/><Cell N='DontMoveChildren' V='1'/><Cell N='QuickStyleVariation' V='2'/><Section N='Geometry' IX='0'><Cell N='NoFill' V='0'/><Cell N='NoLine' V='0'/><Cell N='NoShow' V='0'/><Cell N='NoSnap' V='0' F='No Formula'/><Cell N='NoQuickDrag' V='0' F='No Formula'/><Row T='MoveTo' IX='1'><Cell N='X' V='0' F='Width*0'/><Cell N='Y' V='0.09842519685039375' F='Height*0.33333333333333'/></Row><Row T='LineTo' IX='2'><Cell N='X' V='0.3937007874015752' F='Width*0.66666666666667'/><Cell N='Y' V='0.295275590551181' F='Height*1'/></Row><Row T='LineTo' IX='3'><Cell N='X' V='0.5905511811023627' F='Width*1'/><Cell N='Y' V='0.1968503937007874' F='Height*0.66666666666667'/></Row><Row T='LineTo' IX='4'><Cell N='X' V='0.1968503937007882' F='Width*0.33333333333333'/><Cell N='Y' V='0' F='Height*0'/></Row><Row T='LineTo' IX='5'><Cell N='X' V='0' F='Geometry1.X1'/><Cell N='Y' V='0.09842519685039375' F='Geometry1.Y1'/></Row></Section><Text><cp IX='0'/></Text></Shape><Shape ID='10' Type='Shape' LineStyle='7' FillStyle='9' TextStyle='6'><Cell N='PinX' V='0.0984252' F='Sheet.5!Width*0.166666672'/><Cell N='PinY' V='0.1476378' F='Sheet.5!Height*0.3000000096'/><Cell N='Width' V='0.1968504' F='Sheet.5!Width*0.333333344'/><Cell N='Height' V='0.2952756' F='Sheet.5!Height*0.6000000192'/><Cell N='LocPinX' V='0.0984252' F='Width*0.5'/><Cell N='LocPinY' V='0.1476378' F='Height*0.5'/><Cell N='Angle' V='0'/><Cell N='FlipX' V='0' F='GUARD(0)'/><Cell N='FlipY' V='0' F='GUARD(0)'/><Cell N='ResizeMode' V='0'/><Cell N='Copyright' V='Copyright (c) 2012 Microsoft Corporation.  All rights reserved.'/><Cell N='LockWidth' V='1'/><Cell N='LockHeight' V='1'/><Cell N='LockDelete' V='1' F='NOT(ISERROR(Sheet.5!Width))'/><Cell N='LockRotate' V='1'/><Cell N='DontMoveChildren' V='1'/><Section N='Geometry' IX='0'><Cell N='NoFill' V='0'/><Cell N='NoLine' V='0'/><Cell N='NoShow' V='0'/><Cell N='NoSnap' V='0' F='No Formula'/><Cell N='NoQuickDrag' V='0' F='No Formula'/><Row T='MoveTo' IX='1'><Cell N='X' V='0.1968504' F='Width*1'/><Cell N='Y' V='0' F='Height*0'/></Row><Row T='LineTo' IX='2'><Cell N='X' V='0.1968504' F='Width*1'/><Cell N='Y' V='0.1968504' F='Height*0.66666666666667'/></Row><Row T='LineTo' IX='3'><Cell N='X' V='0' F='Width*0'/><Cell N='Y' V='0.2952756' F='Height*1'/></Row><Row T='LineTo' IX='4'><Cell N='X' V='0' F='Width*0'/><Cell N='Y' V='0.0984252' F='Height*0.33333333333333'/></Row><Row T='LineTo' IX='5'><Cell N='X' V='0.1968504' F='Geometry1.X1'/><Cell N='Y' V='0' F='Geometry1.Y1'/></Row></Section></Shape><Shape ID='9' Type='Shape' LineStyle='7' FillStyle='10' TextStyle='6'><Cell N='PinX' V='0.3937008' F='Sheet.5!Width*0.666666688'/><Cell N='PinY' V='0.1968504' F='Sheet.5!Height*0.4000000128'/><Cell N='Width' V='0.3937008' F='Sheet.5!Width*0.666666688'/><Cell N='Height' V='0.3937008' F='Sheet.5!Height*0.8000000256'/><Cell N='LocPinX' V='0.1968504' F='Width*0.5'/><Cell N='LocPinY' V='0.1968504' F='Height*0.5'/><Cell N='Angle' V='0'/><Cell N='FlipX' V='0' F='GUARD(0)'/><Cell N='FlipY' V='0' F='GUARD(0)'/><Cell N='ResizeMode' V='0'/><Cell N='TxtPinX' V='0.1968504' F='Width*0.5'/><Cell N='TxtPinY' V='0.1968504' F='Height*0.5'/><Cell N='TxtWidth' V='0.8333333333333336' F='GUARD(MAX(5*Char.Size,TEXTWIDTH(TheText)))'/><Cell N='TxtHeight' V='0.2' F='GUARD(TEXTHEIGHT(TheText,TxtWidth))'/><Cell N='TxtLocPinX' V='0.4166666666666666' F='TxtWidth*0.5'/><Cell N='TxtLocPinY' V='0.1' F='TxtHeight*0.5'/><Cell N='TxtAngle' V='0.47123889803847' U='DEG'/><Cell N='Copyright' V='Copyright (c) 2012 Microsoft Corporation.  All rights reserved.'/><Cell N='LockWidth' V='1'/><Cell N='LockHeight' V='1'/><Cell N='LockDelete' V='1' F='NOT(ISERROR(Sheet.5!Width))'/><Cell N='LockRotate' V='1'/><Cell N='DontMoveChildren' V='1'/><Cell N='QuickStyleVariation' V='2'/><Section N='Geometry' IX='0'><Cell N='NoFill' V='0'/><Cell N='NoLine' V='0'/><Cell N='NoShow' V='0'/><Cell N='NoSnap' V='0' F='No Formula'/><Cell N='NoQuickDrag' V='0' F='No Formula'/><Row T='MoveTo' IX='1'><Cell N='X' V='0' F='Width*0'/><Cell N='Y' V='0.1968504' F='Height*0.5'/></Row><Row T='LineTo' IX='2'><Cell N='X' V='0' F='Width*0'/><Cell N='Y' V='0' F='Height*0'/></Row><Row T='LineTo' IX='3'><Cell N='X' V='0.3937008' F='Width*1'/><Cell N='Y' V='0.1968504' F='Height*0.5'/></Row><Row T='LineTo' IX='4'><Cell N='X' V='0.3937008' F='Width*1'/><Cell N='Y' V='0.3937008' F='Height*1'/></Row><Row T='LineTo' IX='5'><Cell N='X' V='0' F='Geometry1.X1'/><Cell N='Y' V='0.1968504' F='Geometry1.Y1'/></Row></Section><Text><cp IX='0'/></Text></Shape></Shapes></Shape></Shapes></MasterContents>
