# Supplementary material for: CL-Informer: Long time series prediction model based on continuous wavelet transform
Source: PLoS One. 2024 Sep 13;19(9):e0303990. doi: 10.1371/journal.pone.0303990 (PMC11398660; doi:10.1371/journal.pone.0303990)
Supplement: S1 Fig — Show the composition and execution flow of CWT embedding layer. (VSDX) [file pone.0303990.s001.vsdx › visio/masters/master3.xml]

<?xml version='1.0' encoding='utf-8' ?>
<MasterContents xmlns='http://schemas.microsoft.com/office/visio/2012/main' xmlns:r='http://schemas.openxmlformats.org/officeDocument/2006/relationships' xml:space='preserve'><Shapes><Shape ID='6' Type='Shape' LineStyle='13' FillStyle='13' TextStyle='13' UniqueID='{BE41923A-36A8-4137-B9E7-EFF5F1062759}'><Cell N='PinX' V='1.968503937007874' U='MM'/><Cell N='PinY' V='1.968503937007874' U='MM'/><Cell N='Width' V='0.984251968503937' U='MM'/><Cell N='Height' V='0.984251968503937' U='MM'/><Cell N='LocPinX' V='0.4921259842519685' U='MM' F='Width*0.5'/><Cell N='LocPinY' V='0.4921259842519685' U='MM' F='Height*0.5'/><Cell N='Angle' V='0' U='DEG'/><Cell N='FlipX' V='0'/><Cell N='FlipY' V='0'/><Cell N='ResizeMode' V='0'/><Cell N='LockAspect' V='1'/><Cell N='TxtPinX' V='0.4921259842519685' U='MM' F='Width*0.5'/><Cell N='TxtPinY' V='0.4921259842519685' U='MM' F='Height*0.5'/><Cell N='TxtWidth' V='0.984251968503937' U='MM' F='Width*1'/><Cell N='TxtHeight' V='0.984251968503937' U='MM' F='Height*1'/><Cell N='TxtLocPinX' V='0.4921259842519685' U='MM' F='TxtWidth*0.5'/><Cell N='TxtLocPinY' V='0.4921259842519685' U='MM' F='TxtHeight*0.5'/><Cell N='TxtAngle' V='0' U='DEG' F='IF(BITXOR(FlipX,FlipY),Angle,-Angle)'/><Cell N='HelpTopic' V='Vis_SE.chm!#50122'/><Cell N='Copyright' V='Copyright (c) 2012 Microsoft Corporation.  All rights reserved.'/><Cell N='EventDblClick' V='0' F='OPENTEXTWIN()'/><Cell N='ObjType' V='1'/><Cell N='LayerMember' V='0'/><Cell N='ShapeSplit' V='1'/><Section N='Connection'><Row T='Connection' IX='0'><Cell N='X' V='0.1441403635893012' U='MM' F='Width*0.14644660940673'/><Cell N='Y' V='0.8401116049146358' U='MM' F='Height*0.85355339059327'/><Cell N='DirX' V='0' F='No Formula'/><Cell N='DirY' V='0' F='No Formula'/><Cell N='Type' V='0' F='No Formula'/><Cell N='AutoGen' V='0' F='No Formula'/><Cell N='Prompt' V='' F='No Formula'/></Row><Row T='Connection' IX='1'><Cell N='X' V='0.1441403635893012' U='MM' F='Width*0.14644660940673'/><Cell N='Y' V='0.1441403635893012' U='MM' F='Height*0.14644660940673'/><Cell N='DirX' V='0' F='No Formula'/><Cell N='DirY' V='0' F='No Formula'/><Cell N='Type' V='0' F='No Formula'/><Cell N='AutoGen' V='0' F='No Formula'/><Cell N='Prompt' V='' F='No Formula'/></Row><Row T='Connection' IX='2'><Cell N='X' V='0.8401116049146358' U='MM' F='Width*0.85355339059327'/><Cell N='Y' V='0.8401116049146358' U='MM' F='Height*0.85355339059327'/><Cell N='DirX' V='0' F='No Formula'/><Cell N='DirY' V='0' F='No Formula'/><Cell N='Type' V='0' F='No Formula'/><Cell N='AutoGen' V='0' F='No Formula'/><Cell N='Prompt' V='' F='No Formula'/></Row><Row T='Connection' IX='3'><Cell N='X' V='0.8401116049146358' U='MM' F='Width*0.85355339059327'/><Cell N='Y' V='0.1441403635893012' U='MM' F='Height*0.14644660940673'/><Cell N='DirX' V='0' F='No Formula'/><Cell N='DirY' V='0' F='No Formula'/><Cell N='Type' V='0' F='No Formula'/><Cell N='AutoGen' V='0' F='No Formula'/><Cell N='Prompt' V='' F='No Formula'/></Row><Row T='Connection' IX='4'><Cell N='X' V='0' U='MM' F='Geometry1.X1'/><Cell N='Y' V='0.4921259842519685' U='MM' F='Geometry1.Y1'/><Cell N='DirX' V='0' F='No Formula'/><Cell N='DirY' V='0' F='No Formula'/><Cell N='Type' V='0' F='No Formula'/><Cell N='AutoGen' V='0' F='No Formula'/><Cell N='Prompt' V='' F='No Formula'/></Row><Row T='Connection' IX='5'><Cell N='X' V='0.4921259842519685' U='MM' F='Width*0.5'/><Cell N='Y' V='0' U='MM' F='Height*0'/><Cell N='DirX' V='0' F='No Formula'/><Cell N='DirY' V='0' F='No Formula'/><Cell N='Type' V='0' F='No Formula'/><Cell N='AutoGen' V='0' F='No Formula'/><Cell N='Prompt' V='' F='No Formula'/></Row><Row T='Connection' IX='6'><Cell N='X' V='0.4921259842519685' U='MM' F='Width*0.5'/><Cell N='Y' V='0.984251968503937' U='MM' F='Height*1'/><Cell N='DirX' V='0' F='No Formula'/><Cell N='DirY' V='0' F='No Formula'/><Cell N='Type' V='0' F='No Formula'/><Cell N='AutoGen' V='0' F='No Formula'/><Cell N='Prompt' V='' F='No Formula'/></Row><Row T='Connection' IX='7'><Cell N='X' V='0.984251968503937' U='MM' F='Geometry1.X2'/><Cell N='Y' V='0.4921259842519685' U='MM' F='Geometry1.Y2'/><Cell N='DirX' V='0' F='No Formula'/><Cell N='DirY' V='0' F='No Formula'/><Cell N='Type' V='0' F='No Formula'/><Cell N='AutoGen' V='0' F='No Formula'/><Cell N='Prompt' V='' F='No Formula'/></Row></Section><Section N='Scratch'><Row IX='0'><Cell N='X' V='0.3479856206626705' U='MM' F='0.5*Height*COS(45DEG)'/><Cell N='Y' V='0.3479856206626716' U='MM' F='0.5*Height*SIN(45DEG)'/><Cell N='A' V='0' F='No Formula'/><Cell N='B' V='0' F='No Formula'/><Cell N='C' V='0' F='No Formula'/><Cell N='D' V='0' F='No Formula'/></Row></Section><Section N='Property'><Row N='Cost'><Cell N='Value' V='0' F='No Formula'/><Cell N='Prompt' V='' F='No Formula'/><Cell N='Label' V='成本'/><Cell N='Format' V='@'/><Cell N='SortKey' V='' F='No Formula'/><Cell N='Type' V='7'/><Cell N='Invisible' V='0' F='No Formula'/><Cell N='Verify' V='0' F='No Formula'/><Cell N='DataLinked' V='0' F='No Formula'/><Cell N='LangID' V='zh-CN'/><Cell N='Calendar' V='0' F='No Formula'/></Row><Row N='Duration'><Cell N='Value' V='0' F='No Formula'/><Cell N='Prompt' V='' F='No Formula'/><Cell N='Label' V='持续时间'/><Cell N='Format' V='' F='No Formula'/><Cell N='SortKey' V='' F='No Formula'/><Cell N='Type' V='2'/><Cell N='Invisible' V='0' F='No Formula'/><Cell N='Verify' V='0' F='No Formula'/><Cell N='DataLinked' V='0' F='No Formula'/><Cell N='LangID' V='zh-CN'/><Cell N='Calendar' V='0' F='No Formula'/></Row><Row N='Resources'><Cell N='Value' V='0' F='No Formula'/><Cell N='Prompt' V='' F='No Formula'/><Cell N='Label' V='资源'/><Cell N='Format' V='' F='No Formula'/><Cell N='SortKey' V='' F='No Formula'/><Cell N='Type' V='0' F='No Formula'/><Cell N='Invisible' V='0' F='No Formula'/><Cell N='Verify' V='0' F='No Formula'/><Cell N='DataLinked' V='0' F='No Formula'/><Cell N='LangID' V='zh-CN'/><Cell N='Calendar' V='0' F='No Formula'/></Row></Section><Section N='Actions'><Row N='Row_1'><Cell N='Menu' V='%属性(&amp;R)'/><Cell N='Action' V='0' F='DOCMD(1312)'/><Cell N='Checked' V='0'/><Cell N='Disabled' V='0'/><Cell N='ReadOnly' V='0' F='No Formula'/><Cell N='Invisible' V='0' F='No Formula'/><Cell N='BeginGroup' V='0' F='No Formula'/><Cell N='FlyoutChild' V='0' F='No Formula'/><Cell N='TagName' V='' F='No Formula'/><Cell N='ButtonFace' V='' F='No Formula'/><Cell N='SortKey' V='' F='No Formula'/></Row></Section><Section N='User'><Row N='visVersion'><Cell N='Value' V='15'/><Cell N='Prompt' V='' F='No Formula'/></Row></Section><Section N='Geometry' IX='0'><Cell N='NoFill' V='0'/><Cell N='NoLine' V='0' F='No Formula'/><Cell N='NoShow' V='0' F='No Formula'/><Cell N='NoSnap' V='0' F='No Formula'/><Cell N='NoQuickDrag' V='0' F='No Formula'/><Row T='MoveTo' IX='1'><Cell N='X' V='0' U='MM' F='Width*0'/><Cell N='Y' V='0.4921259842519685' U='MM' F='Height*0.5'/></Row><Row T='EllipticalArcTo' IX='2'><Cell N='X' V='0.984251968503937' U='MM' F='Width*1'/><Cell N='Y' V='0.4921259842519685' U='MM' F='Height*0.5'/><Cell N='A' V='0.4921259842519685' U='MM' F='Width*0.5'/><Cell N='B' V='0.984251968503937' U='MM' F='Height*1'/><Cell N='C' V='0' U='DA'/><Cell N='D' V='1' F='Width/Height*1'/></Row><Row T='EllipticalArcTo' IX='3'><Cell N='X' V='0' U='MM' F='Geometry1.X1'/><Cell N='Y' V='0.4921259842519685' U='MM' F='Geometry1.Y1'/><Cell N='A' V='0.4921259842519685' U='MM' F='Width*0.5'/><Cell N='B' V='0' U='MM' F='Height*0'/><Cell N='C' V='0' U='DA'/><Cell N='D' V='1' F='Width/Height*1'/></Row></Section><Text/></Shape></Shapes></MasterContents>
