# Supplementary material for: CL-Informer: Long time series prediction model based on continuous wavelet transform
Source: PLoS One. 2024 Sep 13;19(9):e0303990. doi: 10.1371/journal.pone.0303990 (PMC11398660; doi:10.1371/journal.pone.0303990)
Supplement: S1 Fig — Show the composition and execution flow of CWT embedding layer. (VSDX) [file pone.0303990.s001.vsdx › visio/masters/master6.xml]

<?xml version='1.0' encoding='utf-8' ?>
<MasterContents xmlns='http://schemas.microsoft.com/office/visio/2012/main' xmlns:r='http://schemas.openxmlformats.org/officeDocument/2006/relationships' xml:space='preserve'><Shapes><Shape ID='9' NameU='Block Single Arrow.7' IsCustomNameU='1' Name='Block Single Arrow.7' IsCustomName='1' Type='Shape' LineStyle='17' FillStyle='17' TextStyle='17'><Cell N='PinX' V='4.261538586588305' F='(BeginX+EndX)/2'/><Cell N='PinY' V='5.515384777227104' F='(BeginY+EndY)/2'/><Cell N='Width' V='1' F='SQRT((EndX-BeginX)^2+(EndY-BeginY)^2)'/><Cell N='Height' V='0.393700787401575'/><Cell N='LocPinX' V='0.5' F='Width*0.5'/><Cell N='LocPinY' V='0.1968503937007875' F='Height*0.5'/><Cell N='Angle' V='0' F='ATAN2(EndY-BeginY,EndX-BeginX)'/><Cell N='FlipX' V='0'/><Cell N='FlipY' V='0'/><Cell N='ResizeMode' V='0'/><Cell N='BeginX' V='3.761538586588305'/><Cell N='BeginY' V='5.515384777227104'/><Cell N='EndX' V='4.761538586588305'/><Cell N='EndY' V='5.515384777227104'/><Cell N='EventDblClick' V='0' F='OPENTEXTWIN()'/><Cell N='GlueType' V='3'/><Cell N='WalkPreference' V='2'/><Cell N='BegTrigger' V='1' F='_XFTRIGGER(EventXFMod)'/><Cell N='EndTrigger' V='1' F='_XFTRIGGER(EventXFMod)'/><Cell N='Comment' V='&lt;no master&gt;' F='INDEX(0,INDEX(0,MASTERNAME(),":"),".")'/><Cell N='ColorSchemeIndex' V='37'/><Cell N='EffectSchemeIndex' V='37'/><Cell N='ConnectorSchemeIndex' V='37'/><Cell N='FontSchemeIndex' V='37'/><Cell N='ThemeIndex' V='37'/><Cell N='LineWeight' V='0.01041666666666667' U='PT' F='THEMEVAL("LineWeight",0.24PT)'/><Cell N='LineColor' V='Themed' F='THEMEVAL()'/><Cell N='BeginArrow' V='Themed' F='THEMEVAL()'/><Cell N='EndArrow' V='Themed' F='THEMEVAL()'/><Cell N='QuickStyleLineColor' V='102'/><Cell N='QuickStyleFillColor' V='102'/><Cell N='QuickStyleShadowColor' V='102'/><Cell N='QuickStyleFontColor' V='102'/><Cell N='QuickStyleLineMatrix' V='102'/><Cell N='QuickStyleFillMatrix' V='102'/><Cell N='QuickStyleEffectsMatrix' V='102'/><Cell N='QuickStyleFontMatrix' V='102'/><Cell N='QuickStyleType' V='2'/><Cell N='QuickStyleVariation' V='6'/><Cell N='TextBkgnd' V='#ffffff' F='THEMEGUARD(THEMEVAL("BackgroundColor")+1)'/><Cell N='TxtPinX' V='0.5' F='Width*0.5'/><Cell N='TxtPinY' V='0.1968503937007875' F='Height*0.5'/><Cell N='TxtWidth' V='1' F='Width*1'/><Cell N='TxtHeight' V='0.393700787401575' F='Height*1'/><Cell N='TxtLocPinX' V='0.5' F='TxtWidth*0.5'/><Cell N='TxtLocPinY' V='0.1968503937007875' F='TxtHeight*0.5'/><Cell N='TxtAngle' V='0' U='DEG' F='IF(AND(Angle&gt;-90DEG,Angle&lt;=90DEG),0DEG,180DEG)'/><Cell N='HelpTopic' V='Vis_PRXY.chm!#54391'/><Cell N='Copyright' V='Copyright (c) 2012 Microsoft Corporation.  All rights reserved.'/><Cell N='LockVtxEdit' V='1'/><Cell N='FillForegnd' V='Themed' F='THEMEVAL()'/><Cell N='FillBkgnd' V='Themed' F='THEMEVAL()'/><Cell N='ShdwForegnd' V='Themed' F='THEMEVAL()'/><Cell N='SketchSeed' V='Themed' F='THEMEVAL()'/><Cell N='BevelBottomType' V='Themed' F='THEMEVAL()'/><Cell N='BevelBottomWidth' V='Themed' F='THEMEVAL()'/><Cell N='BevelBottomHeight' V='Themed' F='THEMEVAL()'/><Cell N='BevelDepthColor' V='Themed' F='THEMEVAL()'/><Cell N='BevelDepthSize' V='Themed' F='THEMEVAL()'/><Cell N='FillGradientEnabled' V='0'/><Cell N='SelectMode' V='0'/><Section N='User'><Row N='visVersion'><Cell N='Value' V='17'/><Cell N='Prompt' V='' F='No Formula'/></Row></Section><Section N='Character'><Row IX='0'><Cell N='Color' V='Themed' F='THEMEVAL()'/><Cell N='Size' V='0.1388888888888889' U='PT'/></Row></Section><Section N='Scratch'><Row IX='0'><Cell N='X' V='0'/><Cell N='Y' V='0' F='No Formula'/><Cell N='A' V='0' F='No Formula'/><Cell N='B' V='0' F='No Formula'/><Cell N='C' V='0' F='No Formula'/><Cell N='D' V='0' F='No Formula'/></Row><Row IX='1'><Cell N='X' V='0.25'/><Cell N='Y' V='0.25' F='1/4'/><Cell N='A' V='0' F='No Formula'/><Cell N='B' V='0' F='No Formula'/><Cell N='C' V='0' F='No Formula'/><Cell N='D' V='0' F='No Formula'/></Row></Section><Section N='Connection'><Row T='Connection' IX='0'><Cell N='X' V='0' F='Width*0'/><Cell N='Y' V='0.1968503937007875' F='Height*0.5'/><Cell N='DirX' V='0'/><Cell N='DirY' V='0'/><Cell N='Type' V='0'/><Cell N='AutoGen' V='0'/><Cell N='Prompt' V='' F='No Formula'/></Row><Row T='Connection' IX='1'><Cell N='X' V='1' F='Width*1'/><Cell N='Y' V='0.1968503937007875' F='Height*0.5'/><Cell N='DirX' V='0'/><Cell N='DirY' V='0'/><Cell N='Type' V='0'/><Cell N='AutoGen' V='0'/><Cell N='Prompt' V='' F='No Formula'/></Row></Section><Section N='LineGradient'><Row IX='10'><Cell N='GradientStopColor' V='Themed' F='THEMEVAL()'/><Cell N='GradientStopColorTrans' V='Themed' F='THEMEVAL()'/><Cell N='GradientStopPosition' V='Themed' F='THEMEVAL()'/></Row><Row IX='11'><Cell N='GradientStopColor' V='Themed' F='THEMEVAL()'/><Cell N='GradientStopColorTrans' V='Themed' F='THEMEVAL()'/><Cell N='GradientStopPosition' V='Themed' F='THEMEVAL()'/></Row><Row IX='12'><Cell N='GradientStopColor' V='Themed' F='THEMEVAL()'/><Cell N='GradientStopColorTrans' V='Themed' F='THEMEVAL()'/><Cell N='GradientStopPosition' V='Themed' F='THEMEVAL()'/></Row></Section><Section N='Geometry' IX='0'><Cell N='NoFill' V='0'/><Cell N='NoLine' V='0'/><Cell N='NoShow' V='0'/><Cell N='NoSnap' V='0'/><Cell N='NoQuickDrag' V='0' F='No Formula'/><Row T='MoveTo' IX='1'><Cell N='X' V='0' F='Scratch.X1'/><Cell N='Y' V='0.2952755905511812' F='Height*(1-Scratch.Y2)'/></Row><Row T='LineTo' IX='2'><Cell N='X' V='0' F='Geometry1.X1'/><Cell N='Y' V='0.09842519685039375' F='Height*Scratch.Y2'/></Row><Row T='LineTo' IX='3'><Cell N='X' V='0.9015748031496063' F='Geometry1.X5-MIN(Width,Height)*Scratch.X2'/><Cell N='Y' V='0.09842519685039375' F='Geometry1.Y2'/></Row><Row T='LineTo' IX='4'><Cell N='X' V='0.9015748031496063' F='Geometry1.X3'/><Cell N='Y' V='0' F='Height*0'/></Row><Row T='LineTo' IX='5'><Cell N='X' V='1' F='Width-Scratch.X1'/><Cell N='Y' V='0.1968503937007875' F='Height*0.5'/></Row><Row T='LineTo' IX='6'><Cell N='X' V='0.9015748031496063' F='Geometry1.X3'/><Cell N='Y' V='0.393700787401575' F='Height*1'/></Row><Row T='LineTo' IX='7'><Cell N='X' V='0.9015748031496063' F='Geometry1.X3'/><Cell N='Y' V='0.2952755905511812' F='Geometry1.Y1'/></Row><Row T='LineTo' IX='8'><Cell N='X' V='0' F='Geometry1.X1'/><Cell N='Y' V='0.2952755905511812' F='Geometry1.Y1'/></Row></Section><Text><cp IX='0'/></Text></Shape></Shapes></MasterContents>
