# Supplementary material for: CL-Informer: Long time series prediction model based on continuous wavelet transform
Source: PLoS One. 2024 Sep 13;19(9):e0303990. doi: 10.1371/journal.pone.0303990 (PMC11398660; doi:10.1371/journal.pone.0303990)
Supplement: S1 Fig — Show the composition and execution flow of CWT embedding layer. (VSDX) [file pone.0303990.s001.vsdx › visio/pages/page1.xml]

<?xml version='1.0' encoding='utf-8' ?>
<PageContents xmlns='http://schemas.microsoft.com/office/visio/2012/main' xmlns:r='http://schemas.openxmlformats.org/officeDocument/2006/relationships' xml:space='preserve'><Shapes><Shape ID='481' NameU='Block Single Arrow' Name='块状单箭头' Type='Shape' Master='12'><Cell N='PinX' V='1.620267855870166' F='Inh'/><Cell N='PinY' V='1.898555091409297' F='Inh'/><Cell N='Width' V='0.7544096358198251' F='Inh'/><Cell N='LocPinX' V='0.3772048179099126' F='Inh'/><Cell N='Angle' V='1.570796326794911' F='Inh'/><Cell N='BeginX' V='1.620267855870171' F='PAR(PNT(Sheet.511!Connections.X2,Sheet.511!Connections.Y2))'/><Cell N='BeginY' V='1.521350273499385' F='PAR(PNT(Sheet.511!Connections.X2,Sheet.511!Connections.Y2))'/><Cell N='EndX' V='1.62026785587016' F='PAR(PNT(Sheet.492!Connections.X1,Sheet.492!Connections.Y1))'/><Cell N='EndY' V='2.27575990931921' F='PAR(PNT(Sheet.492!Connections.X1,Sheet.492!Connections.Y1))'/><Cell N='BegTrigger' V='2' F='_XFTRIGGER(Sheet.511!EventXFMod)'/><Cell N='EndTrigger' V='2' F='_XFTRIGGER(Sheet.492!EventXFMod)'/><Cell N='Comment' V='块状单箭头' F='Inh'/><Cell N='TxtPinX' V='0.3772048179099126' F='Inh'/><Cell N='TxtWidth' V='0.7544096358198251' F='Inh'/><Cell N='TxtLocPinX' V='0.3772048179099126' F='Inh'/><Cell N='FillGradientDir' V='0'/><Cell N='FillGradientAngle' V='1.5707963267949' U='DEG'/><Cell N='FillGradientEnabled' V='1'/><Cell N='UseGroupGradient' V='0'/><Section N='Connection'><Row T='Connection' IX='1'><Cell N='X' V='0.7544096358198251' F='Inh'/></Row></Section><Section N='FillGradient'><Row IX='0'><Cell N='GradientStopColor' V='#fbf6f5' F='THEMEGUARD(MSOTINT(THEMEVAL("AccentColor"),95))'/><Cell N='GradientStopColorTrans' V='0'/><Cell N='GradientStopPosition' V='0'/></Row><Row IX='1'><Cell N='GradientStopColor' V='#e2b0ab' F='THEMEGUARD(MSOTINT(THEMEVAL("AccentColor"),55))'/><Cell N='GradientStopColorTrans' V='0'/><Cell N='GradientStopPosition' V='0.74'/></Row><Row IX='2'><Cell N='GradientStopColor' V='#e2b0ab' F='THEMEGUARD(MSOTINT(THEMEVAL("AccentColor"),55))'/><Cell N='GradientStopColorTrans' V='0'/><Cell N='GradientStopPosition' V='0.83'/></Row><Row IX='3'><Cell N='GradientStopColor' V='#eccac7' F='THEMEGUARD(MSOTINT(THEMEVAL("AccentColor"),70))'/><Cell N='GradientStopColorTrans' V='0'/><Cell N='GradientStopPosition' V='1'/></Row><Row IX='4' Del='1'/><Row IX='5' Del='1'/><Row IX='6' Del='1'/><Row IX='7' Del='1'/><Row IX='8' Del='1'/><Row IX='9' Del='1'/></Section><Section N='Geometry' IX='0'><Row T='LineTo' IX='3'><Cell N='X' V='0.6559844389694314' F='Inh'/></Row><Row T='LineTo' IX='4'><Cell N='X' V='0.6559844389694314' F='Inh'/></Row><Row T='LineTo' IX='5'><Cell N='X' V='0.7544096358198251' F='Inh'/></Row><Row T='LineTo' IX='6'><Cell N='X' V='0.6559844389694314' F='Inh'/></Row><Row T='LineTo' IX='7'><Cell N='X' V='0.6559844389694314' F='Inh'/></Row></Section></Shape><Shape ID='490' Type='Shape' LineStyle='1' FillStyle='1' TextStyle='3'><Cell N='PinX' V='1.5741061657155'/><Cell N='PinY' V='0.466231990027675'/><Cell N='Width' V='0.4220473133886833'/><Cell N='Height' V='2.637795708679273'/><Cell N='LocPinX' V='0.2110236566943417' F='Width*0.5'/><Cell N='LocPinY' V='1.318897854339636' F='Height*0.5'/><Cell N='Angle' V='1.570796326794901'/><Cell N='FlipX' V='0'/><Cell N='FlipY' V='0'/><Cell N='ResizeMode' V='0'/><Cell N='EventDblClick' V='0' F='OPENTEXTWIN()'/><Cell N='TextDirection' V='1'/><Cell N='LinePattern' V='0' F='THEMEGUARD(0)'/><Cell N='FillPattern' V='0' F='THEMEGUARD(0)'/><Cell N='ShdwPattern' V='0' F='THEMEGUARD(0)'/><Cell N='LineGradientEnabled' V='0' F='THEMEGUARD(FALSE)'/><Cell N='FillGradientEnabled' V='0' F='THEMEGUARD(FALSE)'/><Cell N='QuickStyleVariation' V='3'/><Section N='Character'><Row IX='0'><Cell N='Size' V='0.25' U='PT'/></Row></Section><Section N='Geometry' IX='0'><Cell N='NoFill' V='0'/><Cell N='NoLine' V='0'/><Cell N='NoShow' V='0'/><Cell N='NoSnap' V='0'/><Cell N='NoQuickDrag' V='0'/><Row T='RelMoveTo' IX='1'><Cell N='X' V='0'/><Cell N='Y' V='0'/></Row><Row T='RelLineTo' IX='2'><Cell N='X' V='1'/><Cell N='Y' V='0'/></Row><Row T='RelLineTo' IX='3'><Cell N='X' V='1'/><Cell N='Y' V='1'/></Row><Row T='RelLineTo' IX='4'><Cell N='X' V='0'/><Cell N='Y' V='1'/></Row><Row T='RelLineTo' IX='5'><Cell N='X' V='0'/><Cell N='Y' V='0'/></Row></Section><Text><cp IX='0'/>Input
</Text></Shape><Shape ID='492' NameU='External entity 1' Name='外部实体 1' Type='Shape' Master='6'><Cell N='PinX' V='1.620267855870159'/><Cell N='PinY' V='2.486783566013552'/><Cell N='Width' V='0.4220473133886843'/><Cell N='Height' V='1.571609646455267'/><Cell N='LocPinX' V='0.2110236566943422' F='Width*0.5'/><Cell N='LocPinY' V='0.7858048232276339' F='Height*0.5'/><Cell N='Angle' V='1.570796326794901'/><Cell N='LayerMember' V='1'/><Cell N='TxtPinX' V='0.2110236566943422' F='Inh'/><Cell N='TxtPinY' V='0.7858048232276337' F='Inh'/><Cell N='TxtWidth' V='0.4220473133886843' F='Inh'/><Cell N='TxtHeight' V='1.571609646455267' F='Inh'/><Cell N='TxtLocPinX' V='0.2110236566943422' F='Inh'/><Cell N='TxtLocPinY' V='0.7858048232276337' F='Inh'/><Cell N='TextDirection' V='1'/><Cell N='Rounding' V='0.07874015748031496' U='MM' F='MIN(2MM,SETATREFEXPR(3MM))'/><Cell N='FillGradientDir' V='0'/><Cell N='FillGradientAngle' V='1.5707963267949' U='DEG'/><Cell N='FillGradientEnabled' V='1'/><Cell N='UseGroupGradient' V='0'/><Section N='Connection'><Row T='Connection' IX='0'><Cell N='Y' V='0.7858048232276337' F='Inh'/></Row><Row T='Connection' IX='1'><Cell N='X' V='0.4220473133886843' F='Inh'/><Cell N='Y' V='0.7858048232276337' F='Inh'/></Row><Row T='Connection' IX='2'><Cell N='X' V='0.2110236566943422' F='Inh'/></Row><Row T='Connection' IX='3'><Cell N='X' V='0.2110236566943422' F='Inh'/><Cell N='Y' V='1.571609646455267' F='Inh'/></Row></Section><Section N='FillGradient'><Row IX='0'><Cell N='GradientStopColor' V='#fbf6f5' F='THEMEGUARD(MSOTINT(THEMEVAL("AccentColor"),95))'/><Cell N='GradientStopColorTrans' V='0'/><Cell N='GradientStopPosition' V='0'/></Row><Row IX='1'><Cell N='GradientStopColor' V='#e2b0ab' F='THEMEGUARD(MSOTINT(THEMEVAL("AccentColor"),55))'/><Cell N='GradientStopColorTrans' V='0'/><Cell N='GradientStopPosition' V='0.74'/></Row><Row IX='2'><Cell N='GradientStopColor' V='#e2b0ab' F='THEMEGUARD(MSOTINT(THEMEVAL("AccentColor"),55))'/><Cell N='GradientStopColorTrans' V='0'/><Cell N='GradientStopPosition' V='0.83'/></Row><Row IX='3'><Cell N='GradientStopColor' V='#eccac7' F='THEMEGUARD(MSOTINT(THEMEVAL("AccentColor"),70))'/><Cell N='GradientStopColorTrans' V='0'/><Cell N='GradientStopPosition' V='1'/></Row><Row IX='4' Del='1'/><Row IX='5' Del='1'/><Row IX='6' Del='1'/><Row IX='7' Del='1'/><Row IX='8' Del='1'/><Row IX='9' Del='1'/></Section><Section N='Character'><Row IX='0'><Cell N='Size' V='0.2222222222222222' U='PT'/></Row></Section><Section N='Geometry' IX='0'><Row T='LineTo' IX='2'><Cell N='X' V='0.4220473133886843' F='Inh'/></Row><Row T='LineTo' IX='3'><Cell N='X' V='0.4220473133886843' F='Inh'/><Cell N='Y' V='1.571609646455267' F='Inh'/></Row><Row T='LineTo' IX='4'><Cell N='Y' V='1.571609646455267' F='Inh'/></Row></Section><Text><cp IX='0'/>Cwt
</Text></Shape><Shape ID='493' NameU='Block Single Arrow.493' Name='块状单箭头.493' Type='Shape' Master='12'><Cell N='PinX' V='1.620267855870162' F='Inh'/><Cell N='PinY' V='2.999834799782897' F='Inh'/><Cell N='Width' V='0.6040551541500059' F='Inh'/><Cell N='LocPinX' V='0.3020275770750029' F='Inh'/><Cell N='Angle' V='1.570796326794888' F='Inh'/><Cell N='BeginX' V='1.620267855870159' F='PAR(PNT(Sheet.492!Connections.X2,Sheet.492!Connections.Y2))'/><Cell N='BeginY' V='2.697807222707894' F='PAR(PNT(Sheet.492!Connections.X2,Sheet.492!Connections.Y2))'/><Cell N='EndX' V='1.620267855870164' F='PAR(PNT(Sheet.541!Connections.X1,Sheet.541!Connections.Y1))'/><Cell N='EndY' V='3.3018623768579' F='PAR(PNT(Sheet.541!Connections.X1,Sheet.541!Connections.Y1))'/><Cell N='BegTrigger' V='2' F='_XFTRIGGER(Sheet.492!EventXFMod)'/><Cell N='EndTrigger' V='2' F='_XFTRIGGER(Sheet.541!EventXFMod)'/><Cell N='Comment' V='块状单箭头' F='Inh'/><Cell N='TxtPinX' V='0.3020275770750029' F='Inh'/><Cell N='TxtWidth' V='0.6040551541500059' F='Inh'/><Cell N='TxtLocPinX' V='0.3020275770750029' F='Inh'/><Cell N='FillGradientDir' V='0'/><Cell N='FillGradientAngle' V='1.5707963267949' U='DEG'/><Cell N='FillGradientEnabled' V='1'/><Cell N='UseGroupGradient' V='0'/><Section N='Connection'><Row T='Connection' IX='1'><Cell N='X' V='0.6040551541500059' F='Inh'/></Row></Section><Section N='FillGradient'><Row IX='0'><Cell N='GradientStopColor' V='#fbf6f5' F='THEMEGUARD(MSOTINT(THEMEVAL("AccentColor"),95))'/><Cell N='GradientStopColorTrans' V='0'/><Cell N='GradientStopPosition' V='0'/></Row><Row IX='1'><Cell N='GradientStopColor' V='#e2b0ab' F='THEMEGUARD(MSOTINT(THEMEVAL("AccentColor"),55))'/><Cell N='GradientStopColorTrans' V='0'/><Cell N='GradientStopPosition' V='0.74'/></Row><Row IX='2'><Cell N='GradientStopColor' V='#e2b0ab' F='THEMEGUARD(MSOTINT(THEMEVAL("AccentColor"),55))'/><Cell N='GradientStopColorTrans' V='0'/><Cell N='GradientStopPosition' V='0.83'/></Row><Row IX='3'><Cell N='GradientStopColor' V='#eccac7' F='THEMEGUARD(MSOTINT(THEMEVAL("AccentColor"),70))'/><Cell N='GradientStopColorTrans' V='0'/><Cell N='GradientStopPosition' V='1'/></Row><Row IX='4' Del='1'/><Row IX='5' Del='1'/><Row IX='6' Del='1'/><Row IX='7' Del='1'/><Row IX='8' Del='1'/><Row IX='9' Del='1'/></Section><Section N='Geometry' IX='0'><Row T='LineTo' IX='3'><Cell N='X' V='0.5056299572996121' F='Inh'/></Row><Row T='LineTo' IX='4'><Cell N='X' V='0.5056299572996121' F='Inh'/></Row><Row T='LineTo' IX='5'><Cell N='X' V='0.6040551541500059' F='Inh'/></Row><Row T='LineTo' IX='6'><Cell N='X' V='0.5056299572996121' F='Inh'/></Row><Row T='LineTo' IX='7'><Cell N='X' V='0.5056299572996121' F='Inh'/></Row></Section></Shape><Shape ID='495' NameU='Block Single Arrow.495' Name='块状单箭头.495' Type='Shape' Master='12'><Cell N='PinX' V='1.62026785587016' F='Inh'/><Cell N='PinY' V='4.02593726732159' F='Inh'/><Cell N='Width' V='0.6040551541500108' F='Inh'/><Cell N='LocPinX' V='0.3020275770750054' F='Inh'/><Cell N='Angle' V='1.570796326794905' F='Inh'/><Cell N='BeginX' V='1.620267855870163' F='PAR(PNT(Sheet.541!Connections.X2,Sheet.541!Connections.Y2))'/><Cell N='BeginY' V='3.723909690246584' F='PAR(PNT(Sheet.541!Connections.X2,Sheet.541!Connections.Y2))'/><Cell N='EndX' V='1.620267855870158' F='PAR(PNT(Sheet.542!Connections.X1,Sheet.542!Connections.Y1))'/><Cell N='EndY' V='4.327964844396595' F='PAR(PNT(Sheet.542!Connections.X1,Sheet.542!Connections.Y1))'/><Cell N='BegTrigger' V='2' F='_XFTRIGGER(Sheet.541!EventXFMod)'/><Cell N='EndTrigger' V='2' F='_XFTRIGGER(Sheet.542!EventXFMod)'/><Cell N='Comment' V='块状单箭头' F='Inh'/><Cell N='TxtPinX' V='0.3020275770750054' F='Inh'/><Cell N='TxtWidth' V='0.6040551541500108' F='Inh'/><Cell N='TxtLocPinX' V='0.3020275770750054' F='Inh'/><Cell N='FillGradientDir' V='0'/><Cell N='FillGradientAngle' V='1.5707963267949' U='DEG'/><Cell N='FillGradientEnabled' V='1'/><Cell N='UseGroupGradient' V='0'/><Section N='Connection'><Row T='Connection' IX='1'><Cell N='X' V='0.6040551541500108' F='Inh'/></Row></Section><Section N='FillGradient'><Row IX='0'><Cell N='GradientStopColor' V='#fbf6f5' F='THEMEGUARD(MSOTINT(THEMEVAL("AccentColor"),95))'/><Cell N='GradientStopColorTrans' V='0'/><Cell N='GradientStopPosition' V='0'/></Row><Row IX='1'><Cell N='GradientStopColor' V='#e2b0ab' F='THEMEGUARD(MSOTINT(THEMEVAL("AccentColor"),55))'/><Cell N='GradientStopColorTrans' V='0'/><Cell N='GradientStopPosition' V='0.74'/></Row><Row IX='2'><Cell N='GradientStopColor' V='#e2b0ab' F='THEMEGUARD(MSOTINT(THEMEVAL("AccentColor"),55))'/><Cell N='GradientStopColorTrans' V='0'/><Cell N='GradientStopPosition' V='0.83'/></Row><Row IX='3'><Cell N='GradientStopColor' V='#eccac7' F='THEMEGUARD(MSOTINT(THEMEVAL("AccentColor"),70))'/><Cell N='GradientStopColorTrans' V='0'/><Cell N='GradientStopPosition' V='1'/></Row><Row IX='4' Del='1'/><Row IX='5' Del='1'/><Row IX='6' Del='1'/><Row IX='7' Del='1'/><Row IX='8' Del='1'/><Row IX='9' Del='1'/></Section><Section N='Geometry' IX='0'><Row T='LineTo' IX='3'><Cell N='X' V='0.505629957299617' F='Inh'/></Row><Row T='LineTo' IX='4'><Cell N='X' V='0.505629957299617' F='Inh'/></Row><Row T='LineTo' IX='5'><Cell N='X' V='0.6040551541500108' F='Inh'/></Row><Row T='LineTo' IX='6'><Cell N='X' V='0.505629957299617' F='Inh'/></Row><Row T='LineTo' IX='7'><Cell N='X' V='0.505629957299617' F='Inh'/></Row></Section></Shape><Shape ID='502' NameU='External entity 1.502' Name='外部实体 1.502' Type='Shape' Master='6'><Cell N='PinX' V='2.451178278654342'/><Cell N='PinY' V='1.14414545558948'/><Cell N='Width' V='0.7544096358198201'/><Cell N='Height' V='0.09232289820921918'/><Cell N='LocPinX' V='0.3772048179099101' F='Width*0.5'/><Cell N='LocPinY' V='0.0461614491046096' F='Height*0.5'/><Cell N='Angle' V='1.570796326794901'/><Cell N='LayerMember' V='1'/><Cell N='TxtPinX' V='0.3772048179099101' F='Inh'/><Cell N='TxtPinY' V='0.04616144910460959' F='Inh'/><Cell N='TxtWidth' V='0.7544096358198201' F='Inh'/><Cell N='TxtHeight' V='0.09232289820921918' F='Inh'/><Cell N='TxtLocPinX' V='0.3772048179099101' F='Inh'/><Cell N='TxtLocPinY' V='0.04616144910460959' F='Inh'/><Cell N='TextDirection' V='1'/><Cell N='LinePattern' V='1'/><Cell N='LineGradientDir' V='0'/><Cell N='LineGradientAngle' V='1.5707963267949' U='DEG'/><Cell N='FillGradientDir' V='0'/><Cell N='FillGradientAngle' V='1.5707963267949' U='DEG'/><Cell N='LineGradientEnabled' V='1'/><Cell N='FillGradientEnabled' V='1'/><Cell N='UseGroupGradient' V='0'/><Section N='Connection'><Row T='Connection' IX='0'><Cell N='Y' V='0.04616144910460959' F='Inh'/></Row><Row T='Connection' IX='1'><Cell N='X' V='0.7544096358198201' F='Inh'/><Cell N='Y' V='0.04616144910460959' F='Inh'/></Row><Row T='Connection' IX='2'><Cell N='X' V='0.3772048179099101' F='Inh'/></Row><Row T='Connection' IX='3'><Cell N='X' V='0.3772048179099101' F='Inh'/><Cell N='Y' V='0.09232289820921918' F='Inh'/></Row></Section><Section N='LineGradient'><Row IX='0'><Cell N='GradientStopColor' V='#fbf6f5' F='THEMEGUARD(MSOTINT(THEMEVAL("AccentColor"),95))'/><Cell N='GradientStopColorTrans' V='0'/><Cell N='GradientStopPosition' V='0'/></Row><Row IX='1'><Cell N='GradientStopColor' V='#e2b0ab' F='THEMEGUARD(MSOTINT(THEMEVAL("AccentColor"),55))'/><Cell N='GradientStopColorTrans' V='0'/><Cell N='GradientStopPosition' V='0.74'/></Row><Row IX='2'><Cell N='GradientStopColor' V='#e2b0ab' F='THEMEGUARD(MSOTINT(THEMEVAL("AccentColor"),55))'/><Cell N='GradientStopColorTrans' V='0'/><Cell N='GradientStopPosition' V='0.83'/></Row><Row IX='3'><Cell N='GradientStopColor' V='#eccac7' F='THEMEGUARD(MSOTINT(THEMEVAL("AccentColor"),70))'/><Cell N='GradientStopColorTrans' V='0'/><Cell N='GradientStopPosition' V='1'/></Row><Row IX='4' Del='1'/><Row IX='5' Del='1'/><Row IX='6' Del='1'/><Row IX='7' Del='1'/><Row IX='8' Del='1'/><Row IX='9' Del='1'/></Section><Section N='FillGradient'><Row IX='0'><Cell N='GradientStopColor' V='#fbf6f5' F='THEMEGUARD(MSOTINT(THEMEVAL("AccentColor"),95))'/><Cell N='GradientStopColorTrans' V='0'/><Cell N='GradientStopPosition' V='0'/></Row><Row IX='1'><Cell N='GradientStopColor' V='#f0d3d1' F='THEMEGUARD(RGB(240,211,209))'/><Cell N='GradientStopColorTrans' V='0'/><Cell N='GradientStopPosition' V='0.37'/></Row><Row IX='2'><Cell N='GradientStopColor' V='#eac2bf' F='THEMEGUARD(RGB(234,194,191))'/><Cell N='GradientStopColorTrans' V='0'/><Cell N='GradientStopPosition' V='0.555'/></Row><Row IX='3'><Cell N='GradientStopColor' V='#e7b9b6' F='THEMEGUARD(RGB(231,185,182))'/><Cell N='GradientStopColorTrans' V='0'/><Cell N='GradientStopPosition' V='0.65'/></Row><Row IX='4'><Cell N='GradientStopColor' V='#e2b0ab' F='THEMEGUARD(MSOTINT(THEMEVAL("AccentColor"),55))'/><Cell N='GradientStopColorTrans' V='0'/><Cell N='GradientStopPosition' V='0.74'/></Row><Row IX='5'><Cell N='GradientStopColor' V='#e2b0ab' F='THEMEGUARD(MSOTINT(THEMEVAL("AccentColor"),55))'/><Cell N='GradientStopColorTrans' V='0'/><Cell N='GradientStopPosition' V='0.83'/></Row><Row IX='6'><Cell N='GradientStopColor' V='#eccac7' F='THEMEGUARD(MSOTINT(THEMEVAL("AccentColor"),70))'/><Cell N='GradientStopColorTrans' V='0'/><Cell N='GradientStopPosition' V='1'/></Row><Row IX='7' Del='1'/><Row IX='8' Del='1'/><Row IX='9' Del='1'/></Section><Section N='Geometry' IX='0'><Row T='LineTo' IX='2'><Cell N='X' V='0.7544096358198201' F='Inh'/></Row><Row T='LineTo' IX='3'><Cell N='X' V='0.7544096358198201' F='Inh'/><Cell N='Y' V='0.09232289820921918' F='Inh'/></Row><Row T='LineTo' IX='4'><Cell N='Y' V='0.09232289820921918' F='Inh'/></Row></Section><Text/></Shape><Shape ID='503' NameU='External entity 1.503' Name='外部实体 1.503' Type='Shape' Master='6'><Cell N='PinX' V='2.358854898344988'/><Cell N='PinY' V='1.14414545558948'/><Cell N='Width' V='0.7544096358198201'/><Cell N='Height' V='0.09232289820921918'/><Cell N='LocPinX' V='0.3772048179099101' F='Width*0.5'/><Cell N='LocPinY' V='0.0461614491046096' F='Height*0.5'/><Cell N='Angle' V='1.570796326794901'/><Cell N='LayerMember' V='1'/><Cell N='TxtPinX' V='0.3772048179099101' F='Inh'/><Cell N='TxtPinY' V='0.04616144910460959' F='Inh'/><Cell N='TxtWidth' V='0.7544096358198201' F='Inh'/><Cell N='TxtHeight' V='0.09232289820921918' F='Inh'/><Cell N='TxtLocPinX' V='0.3772048179099101' F='Inh'/><Cell N='TxtLocPinY' V='0.04616144910460959' F='Inh'/><Cell N='TextDirection' V='1'/><Cell N='LinePattern' V='1'/><Cell N='LineGradientDir' V='0'/><Cell N='LineGradientAngle' V='1.5707963267949' U='DEG'/><Cell N='FillGradientDir' V='0'/><Cell N='FillGradientAngle' V='1.5707963267949' U='DEG'/><Cell N='LineGradientEnabled' V='1'/><Cell N='FillGradientEnabled' V='1'/><Cell N='UseGroupGradient' V='0'/><Section N='Connection'><Row T='Connection' IX='0'><Cell N='Y' V='0.04616144910460959' F='Inh'/></Row><Row T='Connection' IX='1'><Cell N='X' V='0.7544096358198201' F='Inh'/><Cell N='Y' V='0.04616144910460959' F='Inh'/></Row><Row T='Connection' IX='2'><Cell N='X' V='0.3772048179099101' F='Inh'/></Row><Row T='Connection' IX='3'><Cell N='X' V='0.3772048179099101' F='Inh'/><Cell N='Y' V='0.09232289820921918' F='Inh'/></Row></Section><Section N='LineGradient'><Row IX='0'><Cell N='GradientStopColor' V='#fbf6f5' F='THEMEGUARD(MSOTINT(THEMEVAL("AccentColor"),95))'/><Cell N='GradientStopColorTrans' V='0'/><Cell N='GradientStopPosition' V='0'/></Row><Row IX='1'><Cell N='GradientStopColor' V='#e2b0ab' F='THEMEGUARD(MSOTINT(THEMEVAL("AccentColor"),55))'/><Cell N='GradientStopColorTrans' V='0'/><Cell N='GradientStopPosition' V='0.74'/></Row><Row IX='2'><Cell N='GradientStopColor' V='#e2b0ab' F='THEMEGUARD(MSOTINT(THEMEVAL("AccentColor"),55))'/><Cell N='GradientStopColorTrans' V='0'/><Cell N='GradientStopPosition' V='0.83'/></Row><Row IX='3'><Cell N='GradientStopColor' V='#eccac7' F='THEMEGUARD(MSOTINT(THEMEVAL("AccentColor"),70))'/><Cell N='GradientStopColorTrans' V='0'/><Cell N='GradientStopPosition' V='1'/></Row><Row IX='4' Del='1'/><Row IX='5' Del='1'/><Row IX='6' Del='1'/><Row IX='7' Del='1'/><Row IX='8' Del='1'/><Row IX='9' Del='1'/></Section><Section N='FillGradient'><Row IX='0'><Cell N='GradientStopColor' V='#fbf6f5' F='THEMEGUARD(MSOTINT(THEMEVAL("AccentColor"),95))'/><Cell N='GradientStopColorTrans' V='0'/><Cell N='GradientStopPosition' V='0'/></Row><Row IX='1'><Cell N='GradientStopColor' V='#f0d3d1' F='THEMEGUARD(RGB(240,211,209))'/><Cell N='GradientStopColorTrans' V='0'/><Cell N='GradientStopPosition' V='0.37'/></Row><Row IX='2'><Cell N='GradientStopColor' V='#eac2bf' F='THEMEGUARD(RGB(234,194,191))'/><Cell N='GradientStopColorTrans' V='0'/><Cell N='GradientStopPosition' V='0.555'/></Row><Row IX='3'><Cell N='GradientStopColor' V='#e7b9b6' F='THEMEGUARD(RGB(231,185,182))'/><Cell N='GradientStopColorTrans' V='0'/><Cell N='GradientStopPosition' V='0.65'/></Row><Row IX='4'><Cell N='GradientStopColor' V='#e2b0ab' F='THEMEGUARD(MSOTINT(THEMEVAL("AccentColor"),55))'/><Cell N='GradientStopColorTrans' V='0'/><Cell N='GradientStopPosition' V='0.74'/></Row><Row IX='5'><Cell N='GradientStopColor' V='#e2b0ab' F='THEMEGUARD(MSOTINT(THEMEVAL("AccentColor"),55))'/><Cell N='GradientStopColorTrans' V='0'/><Cell N='GradientStopPosition' V='0.83'/></Row><Row IX='6'><Cell N='GradientStopColor' V='#eccac7' F='THEMEGUARD(MSOTINT(THEMEVAL("AccentColor"),70))'/><Cell N='GradientStopColorTrans' V='0'/><Cell N='GradientStopPosition' V='1'/></Row><Row IX='7' Del='1'/><Row IX='8' Del='1'/><Row IX='9' Del='1'/></Section><Section N='Geometry' IX='0'><Row T='LineTo' IX='2'><Cell N='X' V='0.7544096358198201' F='Inh'/></Row><Row T='LineTo' IX='3'><Cell N='X' V='0.7544096358198201' F='Inh'/><Cell N='Y' V='0.09232289820921918' F='Inh'/></Row><Row T='LineTo' IX='4'><Cell N='Y' V='0.09232289820921918' F='Inh'/></Row></Section><Text/></Shape><Shape ID='504' NameU='External entity 1.504' Name='外部实体 1.504' Type='Shape' Master='6'><Cell N='PinX' V='2.266531518035637'/><Cell N='PinY' V='1.144145455589482'/><Cell N='Width' V='0.7544096358198201'/><Cell N='Height' V='0.09232289820921918'/><Cell N='LocPinX' V='0.3772048179099101' F='Width*0.5'/><Cell N='LocPinY' V='0.0461614491046096' F='Height*0.5'/><Cell N='Angle' V='1.570796326794901'/><Cell N='LayerMember' V='1'/><Cell N='TxtPinX' V='0.3772048179099101' F='Inh'/><Cell N='TxtPinY' V='0.04616144910460959' F='Inh'/><Cell N='TxtWidth' V='0.7544096358198201' F='Inh'/><Cell N='TxtHeight' V='0.09232289820921918' F='Inh'/><Cell N='TxtLocPinX' V='0.3772048179099101' F='Inh'/><Cell N='TxtLocPinY' V='0.04616144910460959' F='Inh'/><Cell N='TextDirection' V='1'/><Cell N='LinePattern' V='1'/><Cell N='LineGradientDir' V='0'/><Cell N='LineGradientAngle' V='1.5707963267949' U='DEG'/><Cell N='FillGradientDir' V='0'/><Cell N='FillGradientAngle' V='1.5707963267949' U='DEG'/><Cell N='LineGradientEnabled' V='1'/><Cell N='FillGradientEnabled' V='1'/><Cell N='UseGroupGradient' V='0'/><Section N='Connection'><Row T='Connection' IX='0'><Cell N='Y' V='0.04616144910460959' F='Inh'/></Row><Row T='Connection' IX='1'><Cell N='X' V='0.7544096358198201' F='Inh'/><Cell N='Y' V='0.04616144910460959' F='Inh'/></Row><Row T='Connection' IX='2'><Cell N='X' V='0.3772048179099101' F='Inh'/></Row><Row T='Connection' IX='3'><Cell N='X' V='0.3772048179099101' F='Inh'/><Cell N='Y' V='0.09232289820921918' F='Inh'/></Row></Section><Section N='LineGradient'><Row IX='0'><Cell N='GradientStopColor' V='#fbf6f5' F='THEMEGUARD(MSOTINT(THEMEVAL("AccentColor"),95))'/><Cell N='GradientStopColorTrans' V='0'/><Cell N='GradientStopPosition' V='0'/></Row><Row IX='1'><Cell N='GradientStopColor' V='#e2b0ab' F='THEMEGUARD(MSOTINT(THEMEVAL("AccentColor"),55))'/><Cell N='GradientStopColorTrans' V='0'/><Cell N='GradientStopPosition' V='0.74'/></Row><Row IX='2'><Cell N='GradientStopColor' V='#e2b0ab' F='THEMEGUARD(MSOTINT(THEMEVAL("AccentColor"),55))'/><Cell N='GradientStopColorTrans' V='0'/><Cell N='GradientStopPosition' V='0.83'/></Row><Row IX='3'><Cell N='GradientStopColor' V='#eccac7' F='THEMEGUARD(MSOTINT(THEMEVAL("AccentColor"),70))'/><Cell N='GradientStopColorTrans' V='0'/><Cell N='GradientStopPosition' V='1'/></Row><Row IX='4' Del='1'/><Row IX='5' Del='1'/><Row IX='6' Del='1'/><Row IX='7' Del='1'/><Row IX='8' Del='1'/><Row IX='9' Del='1'/></Section><Section N='FillGradient'><Row IX='0'><Cell N='GradientStopColor' V='#fbf6f5' F='THEMEGUARD(MSOTINT(THEMEVAL("AccentColor"),95))'/><Cell N='GradientStopColorTrans' V='0'/><Cell N='GradientStopPosition' V='0'/></Row><Row IX='1'><Cell N='GradientStopColor' V='#f0d3d1' F='THEMEGUARD(RGB(240,211,209))'/><Cell N='GradientStopColorTrans' V='0'/><Cell N='GradientStopPosition' V='0.37'/></Row><Row IX='2'><Cell N='GradientStopColor' V='#eac2bf' F='THEMEGUARD(RGB(234,194,191))'/><Cell N='GradientStopColorTrans' V='0'/><Cell N='GradientStopPosition' V='0.555'/></Row><Row IX='3'><Cell N='GradientStopColor' V='#e7b9b6' F='THEMEGUARD(RGB(231,185,182))'/><Cell N='GradientStopColorTrans' V='0'/><Cell N='GradientStopPosition' V='0.65'/></Row><Row IX='4'><Cell N='GradientStopColor' V='#e2b0ab' F='THEMEGUARD(MSOTINT(THEMEVAL("AccentColor"),55))'/><Cell N='GradientStopColorTrans' V='0'/><Cell N='GradientStopPosition' V='0.74'/></Row><Row IX='5'><Cell N='GradientStopColor' V='#e2b0ab' F='THEMEGUARD(MSOTINT(THEMEVAL("AccentColor"),55))'/><Cell N='GradientStopColorTrans' V='0'/><Cell N='GradientStopPosition' V='0.83'/></Row><Row IX='6'><Cell N='GradientStopColor' V='#eccac7' F='THEMEGUARD(MSOTINT(THEMEVAL("AccentColor"),70))'/><Cell N='GradientStopColorTrans' V='0'/><Cell N='GradientStopPosition' V='1'/></Row><Row IX='7' Del='1'/><Row IX='8' Del='1'/><Row IX='9' Del='1'/></Section><Section N='Geometry' IX='0'><Row T='LineTo' IX='2'><Cell N='X' V='0.7544096358198201' F='Inh'/></Row><Row T='LineTo' IX='3'><Cell N='X' V='0.7544096358198201' F='Inh'/><Cell N='Y' V='0.09232289820921918' F='Inh'/></Row><Row T='LineTo' IX='4'><Cell N='Y' V='0.09232289820921918' F='Inh'/></Row></Section><Text/></Shape><Shape ID='505' NameU='External entity 1.505' Name='外部实体 1.505' Type='Shape' Master='6'><Cell N='PinX' V='2.174208137726284'/><Cell N='PinY' V='1.144145455589483'/><Cell N='Width' V='0.7544096358198201'/><Cell N='Height' V='0.09232289820921918'/><Cell N='LocPinX' V='0.3772048179099101' F='Width*0.5'/><Cell N='LocPinY' V='0.0461614491046096' F='Height*0.5'/><Cell N='Angle' V='1.570796326794901'/><Cell N='LayerMember' V='1'/><Cell N='TxtPinX' V='0.3772048179099101' F='Inh'/><Cell N='TxtPinY' V='0.04616144910460959' F='Inh'/><Cell N='TxtWidth' V='0.7544096358198201' F='Inh'/><Cell N='TxtHeight' V='0.09232289820921918' F='Inh'/><Cell N='TxtLocPinX' V='0.3772048179099101' F='Inh'/><Cell N='TxtLocPinY' V='0.04616144910460959' F='Inh'/><Cell N='TextDirection' V='1'/><Cell N='LinePattern' V='1'/><Cell N='LineGradientDir' V='0'/><Cell N='LineGradientAngle' V='1.5707963267949' U='DEG'/><Cell N='FillGradientDir' V='0'/><Cell N='FillGradientAngle' V='1.5707963267949' U='DEG'/><Cell N='LineGradientEnabled' V='1'/><Cell N='FillGradientEnabled' V='1'/><Cell N='UseGroupGradient' V='0'/><Section N='Connection'><Row T='Connection' IX='0'><Cell N='Y' V='0.04616144910460959' F='Inh'/></Row><Row T='Connection' IX='1'><Cell N='X' V='0.7544096358198201' F='Inh'/><Cell N='Y' V='0.04616144910460959' F='Inh'/></Row><Row T='Connection' IX='2'><Cell N='X' V='0.3772048179099101' F='Inh'/></Row><Row T='Connection' IX='3'><Cell N='X' V='0.3772048179099101' F='Inh'/><Cell N='Y' V='0.09232289820921918' F='Inh'/></Row></Section><Section N='LineGradient'><Row IX='0'><Cell N='GradientStopColor' V='#fbf6f5' F='THEMEGUARD(MSOTINT(THEMEVAL("AccentColor"),95))'/><Cell N='GradientStopColorTrans' V='0'/><Cell N='GradientStopPosition' V='0'/></Row><Row IX='1'><Cell N='GradientStopColor' V='#e2b0ab' F='THEMEGUARD(MSOTINT(THEMEVAL("AccentColor"),55))'/><Cell N='GradientStopColorTrans' V='0'/><Cell N='GradientStopPosition' V='0.74'/></Row><Row IX='2'><Cell N='GradientStopColor' V='#e2b0ab' F='THEMEGUARD(MSOTINT(THEMEVAL("AccentColor"),55))'/><Cell N='GradientStopColorTrans' V='0'/><Cell N='GradientStopPosition' V='0.83'/></Row><Row IX='3'><Cell N='GradientStopColor' V='#eccac7' F='THEMEGUARD(MSOTINT(THEMEVAL("AccentColor"),70))'/><Cell N='GradientStopColorTrans' V='0'/><Cell N='GradientStopPosition' V='1'/></Row><Row IX='4' Del='1'/><Row IX='5' Del='1'/><Row IX='6' Del='1'/><Row IX='7' Del='1'/><Row IX='8' Del='1'/><Row IX='9' Del='1'/></Section><Section N='FillGradient'><Row IX='0'><Cell N='GradientStopColor' V='#fbf6f5' F='THEMEGUARD(MSOTINT(THEMEVAL("AccentColor"),95))'/><Cell N='GradientStopColorTrans' V='0'/><Cell N='GradientStopPosition' V='0'/></Row><Row IX='1'><Cell N='GradientStopColor' V='#f0d3d1' F='THEMEGUARD(RGB(240,211,209))'/><Cell N='GradientStopColorTrans' V='0'/><Cell N='GradientStopPosition' V='0.37'/></Row><Row IX='2'><Cell N='GradientStopColor' V='#eac2bf' F='THEMEGUARD(RGB(234,194,191))'/><Cell N='GradientStopColorTrans' V='0'/><Cell N='GradientStopPosition' V='0.555'/></Row><Row IX='3'><Cell N='GradientStopColor' V='#e7b9b6' F='THEMEGUARD(RGB(231,185,182))'/><Cell N='GradientStopColorTrans' V='0'/><Cell N='GradientStopPosition' V='0.65'/></Row><Row IX='4'><Cell N='GradientStopColor' V='#e2b0ab' F='THEMEGUARD(MSOTINT(THEMEVAL("AccentColor"),55))'/><Cell N='GradientStopColorTrans' V='0'/><Cell N='GradientStopPosition' V='0.74'/></Row><Row IX='5'><Cell N='GradientStopColor' V='#e2b0ab' F='THEMEGUARD(MSOTINT(THEMEVAL("AccentColor"),55))'/><Cell N='GradientStopColorTrans' V='0'/><Cell N='GradientStopPosition' V='0.83'/></Row><Row IX='6'><Cell N='GradientStopColor' V='#eccac7' F='THEMEGUARD(MSOTINT(THEMEVAL("AccentColor"),70))'/><Cell N='GradientStopColorTrans' V='0'/><Cell N='GradientStopPosition' V='1'/></Row><Row IX='7' Del='1'/><Row IX='8' Del='1'/><Row IX='9' Del='1'/></Section><Section N='Geometry' IX='0'><Row T='LineTo' IX='2'><Cell N='X' V='0.7544096358198201' F='Inh'/></Row><Row T='LineTo' IX='3'><Cell N='X' V='0.7544096358198201' F='Inh'/><Cell N='Y' V='0.09232289820921918' F='Inh'/></Row><Row T='LineTo' IX='4'><Cell N='Y' V='0.09232289820921918' F='Inh'/></Row></Section><Text/></Shape><Shape ID='506' NameU='External entity 1.506' Name='外部实体 1.506' Type='Shape' Master='6'><Cell N='PinX' V='2.081884757416932'/><Cell N='PinY' V='1.144145455589479'/><Cell N='Width' V='0.7544096358198201'/><Cell N='Height' V='0.09232289820921918'/><Cell N='LocPinX' V='0.3772048179099101' F='Width*0.5'/><Cell N='LocPinY' V='0.0461614491046096' F='Height*0.5'/><Cell N='Angle' V='1.570796326794901'/><Cell N='LayerMember' V='1'/><Cell N='TxtPinX' V='0.3772048179099101' F='Inh'/><Cell N='TxtPinY' V='0.04616144910460959' F='Inh'/><Cell N='TxtWidth' V='0.7544096358198201' F='Inh'/><Cell N='TxtHeight' V='0.09232289820921918' F='Inh'/><Cell N='TxtLocPinX' V='0.3772048179099101' F='Inh'/><Cell N='TxtLocPinY' V='0.04616144910460959' F='Inh'/><Cell N='TextDirection' V='1'/><Cell N='LinePattern' V='1'/><Cell N='LineGradientDir' V='0'/><Cell N='LineGradientAngle' V='1.5707963267949' U='DEG'/><Cell N='FillGradientDir' V='0'/><Cell N='FillGradientAngle' V='1.5707963267949' U='DEG'/><Cell N='LineGradientEnabled' V='1'/><Cell N='FillGradientEnabled' V='1'/><Cell N='UseGroupGradient' V='0'/><Section N='Connection'><Row T='Connection' IX='0'><Cell N='Y' V='0.04616144910460959' F='Inh'/></Row><Row T='Connection' IX='1'><Cell N='X' V='0.7544096358198201' F='Inh'/><Cell N='Y' V='0.04616144910460959' F='Inh'/></Row><Row T='Connection' IX='2'><Cell N='X' V='0.3772048179099101' F='Inh'/></Row><Row T='Connection' IX='3'><Cell N='X' V='0.3772048179099101' F='Inh'/><Cell N='Y' V='0.09232289820921918' F='Inh'/></Row></Section><Section N='LineGradient'><Row IX='0'><Cell N='GradientStopColor' V='#fbf6f5' F='THEMEGUARD(MSOTINT(THEMEVAL("AccentColor"),95))'/><Cell N='GradientStopColorTrans' V='0'/><Cell N='GradientStopPosition' V='0'/></Row><Row IX='1'><Cell N='GradientStopColor' V='#e2b0ab' F='THEMEGUARD(MSOTINT(THEMEVAL("AccentColor"),55))'/><Cell N='GradientStopColorTrans' V='0'/><Cell N='GradientStopPosition' V='0.74'/></Row><Row IX='2'><Cell N='GradientStopColor' V='#e2b0ab' F='THEMEGUARD(MSOTINT(THEMEVAL("AccentColor"),55))'/><Cell N='GradientStopColorTrans' V='0'/><Cell N='GradientStopPosition' V='0.83'/></Row><Row IX='3'><Cell N='GradientStopColor' V='#eccac7' F='THEMEGUARD(MSOTINT(THEMEVAL("AccentColor"),70))'/><Cell N='GradientStopColorTrans' V='0'/><Cell N='GradientStopPosition' V='1'/></Row><Row IX='4' Del='1'/><Row IX='5' Del='1'/><Row IX='6' Del='1'/><Row IX='7' Del='1'/><Row IX='8' Del='1'/><Row IX='9' Del='1'/></Section><Section N='FillGradient'><Row IX='0'><Cell N='GradientStopColor' V='#fbf6f5' F='THEMEGUARD(MSOTINT(THEMEVAL("AccentColor"),95))'/><Cell N='GradientStopColorTrans' V='0'/><Cell N='GradientStopPosition' V='0'/></Row><Row IX='1'><Cell N='GradientStopColor' V='#f0d3d1' F='THEMEGUARD(RGB(240,211,209))'/><Cell N='GradientStopColorTrans' V='0'/><Cell N='GradientStopPosition' V='0.37'/></Row><Row IX='2'><Cell N='GradientStopColor' V='#eac2bf' F='THEMEGUARD(RGB(234,194,191))'/><Cell N='GradientStopColorTrans' V='0'/><Cell N='GradientStopPosition' V='0.555'/></Row><Row IX='3'><Cell N='GradientStopColor' V='#e7b9b6' F='THEMEGUARD(RGB(231,185,182))'/><Cell N='GradientStopColorTrans' V='0'/><Cell N='GradientStopPosition' V='0.65'/></Row><Row IX='4'><Cell N='GradientStopColor' V='#e2b0ab' F='THEMEGUARD(MSOTINT(THEMEVAL("AccentColor"),55))'/><Cell N='GradientStopColorTrans' V='0'/><Cell N='GradientStopPosition' V='0.74'/></Row><Row IX='5'><Cell N='GradientStopColor' V='#e2b0ab' F='THEMEGUARD(MSOTINT(THEMEVAL("AccentColor"),55))'/><Cell N='GradientStopColorTrans' V='0'/><Cell N='GradientStopPosition' V='0.83'/></Row><Row IX='6'><Cell N='GradientStopColor' V='#eccac7' F='THEMEGUARD(MSOTINT(THEMEVAL("AccentColor"),70))'/><Cell N='GradientStopColorTrans' V='0'/><Cell N='GradientStopPosition' V='1'/></Row><Row IX='7' Del='1'/><Row IX='8' Del='1'/><Row IX='9' Del='1'/></Section><Section N='Geometry' IX='0'><Row T='LineTo' IX='2'><Cell N='X' V='0.7544096358198201' F='Inh'/></Row><Row T='LineTo' IX='3'><Cell N='X' V='0.7544096358198201' F='Inh'/><Cell N='Y' V='0.09232289820921918' F='Inh'/></Row><Row T='LineTo' IX='4'><Cell N='Y' V='0.09232289820921918' F='Inh'/></Row></Section><Text/></Shape><Shape ID='507' NameU='External entity 1.507' Name='外部实体 1.507' Type='Shape' Master='6'><Cell N='PinX' V='1.98956137710758'/><Cell N='PinY' V='1.144145455589478'/><Cell N='Width' V='0.7544096358198201'/><Cell N='Height' V='0.09232289820921918'/><Cell N='LocPinX' V='0.3772048179099101' F='Width*0.5'/><Cell N='LocPinY' V='0.0461614491046096' F='Height*0.5'/><Cell N='Angle' V='1.570796326794901'/><Cell N='LayerMember' V='1'/><Cell N='TxtPinX' V='0.3772048179099101' F='Inh'/><Cell N='TxtPinY' V='0.04616144910460959' F='Inh'/><Cell N='TxtWidth' V='0.7544096358198201' F='Inh'/><Cell N='TxtHeight' V='0.09232289820921918' F='Inh'/><Cell N='TxtLocPinX' V='0.3772048179099101' F='Inh'/><Cell N='TxtLocPinY' V='0.04616144910460959' F='Inh'/><Cell N='TextDirection' V='1'/><Cell N='LinePattern' V='1'/><Cell N='LineGradientDir' V='0'/><Cell N='LineGradientAngle' V='1.5707963267949' U='DEG'/><Cell N='FillGradientDir' V='0'/><Cell N='FillGradientAngle' V='1.5707963267949' U='DEG'/><Cell N='LineGradientEnabled' V='1'/><Cell N='FillGradientEnabled' V='1'/><Cell N='UseGroupGradient' V='0'/><Section N='Connection'><Row T='Connection' IX='0'><Cell N='Y' V='0.04616144910460959' F='Inh'/></Row><Row T='Connection' IX='1'><Cell N='X' V='0.7544096358198201' F='Inh'/><Cell N='Y' V='0.04616144910460959' F='Inh'/></Row><Row T='Connection' IX='2'><Cell N='X' V='0.3772048179099101' F='Inh'/></Row><Row T='Connection' IX='3'><Cell N='X' V='0.3772048179099101' F='Inh'/><Cell N='Y' V='0.09232289820921918' F='Inh'/></Row></Section><Section N='LineGradient'><Row IX='0'><Cell N='GradientStopColor' V='#fbf6f5' F='THEMEGUARD(MSOTINT(THEMEVAL("AccentColor"),95))'/><Cell N='GradientStopColorTrans' V='0'/><Cell N='GradientStopPosition' V='0'/></Row><Row IX='1'><Cell N='GradientStopColor' V='#e2b0ab' F='THEMEGUARD(MSOTINT(THEMEVAL("AccentColor"),55))'/><Cell N='GradientStopColorTrans' V='0'/><Cell N='GradientStopPosition' V='0.74'/></Row><Row IX='2'><Cell N='GradientStopColor' V='#e2b0ab' F='THEMEGUARD(MSOTINT(THEMEVAL("AccentColor"),55))'/><Cell N='GradientStopColorTrans' V='0'/><Cell N='GradientStopPosition' V='0.83'/></Row><Row IX='3'><Cell N='GradientStopColor' V='#eccac7' F='THEMEGUARD(MSOTINT(THEMEVAL("AccentColor"),70))'/><Cell N='GradientStopColorTrans' V='0'/><Cell N='GradientStopPosition' V='1'/></Row><Row IX='4' Del='1'/><Row IX='5' Del='1'/><Row IX='6' Del='1'/><Row IX='7' Del='1'/><Row IX='8' Del='1'/><Row IX='9' Del='1'/></Section><Section N='FillGradient'><Row IX='0'><Cell N='GradientStopColor' V='#fbf6f5' F='THEMEGUARD(MSOTINT(THEMEVAL("AccentColor"),95))'/><Cell N='GradientStopColorTrans' V='0'/><Cell N='GradientStopPosition' V='0'/></Row><Row IX='1'><Cell N='GradientStopColor' V='#f0d3d1' F='THEMEGUARD(RGB(240,211,209))'/><Cell N='GradientStopColorTrans' V='0'/><Cell N='GradientStopPosition' V='0.37'/></Row><Row IX='2'><Cell N='GradientStopColor' V='#eac2bf' F='THEMEGUARD(RGB(234,194,191))'/><Cell N='GradientStopColorTrans' V='0'/><Cell N='GradientStopPosition' V='0.555'/></Row><Row IX='3'><Cell N='GradientStopColor' V='#e7b9b6' F='THEMEGUARD(RGB(231,185,182))'/><Cell N='GradientStopColorTrans' V='0'/><Cell N='GradientStopPosition' V='0.65'/></Row><Row IX='4'><Cell N='GradientStopColor' V='#e2b0ab' F='THEMEGUARD(MSOTINT(THEMEVAL("AccentColor"),55))'/><Cell N='GradientStopColorTrans' V='0'/><Cell N='GradientStopPosition' V='0.74'/></Row><Row IX='5'><Cell N='GradientStopColor' V='#e2b0ab' F='THEMEGUARD(MSOTINT(THEMEVAL("AccentColor"),55))'/><Cell N='GradientStopColorTrans' V='0'/><Cell N='GradientStopPosition' V='0.83'/></Row><Row IX='6'><Cell N='GradientStopColor' V='#eccac7' F='THEMEGUARD(MSOTINT(THEMEVAL("AccentColor"),70))'/><Cell N='GradientStopColorTrans' V='0'/><Cell N='GradientStopPosition' V='1'/></Row><Row IX='7' Del='1'/><Row IX='8' Del='1'/><Row IX='9' Del='1'/></Section><Section N='Geometry' IX='0'><Row T='LineTo' IX='2'><Cell N='X' V='0.7544096358198201' F='Inh'/></Row><Row T='LineTo' IX='3'><Cell N='X' V='0.7544096358198201' F='Inh'/><Cell N='Y' V='0.09232289820921918' F='Inh'/></Row><Row T='LineTo' IX='4'><Cell N='Y' V='0.09232289820921918' F='Inh'/></Row></Section><Text/></Shape><Shape ID='508' NameU='External entity 1.508' Name='外部实体 1.508' Type='Shape' Master='6'><Cell N='PinX' V='1.897237996798232'/><Cell N='PinY' V='1.144145455589478'/><Cell N='Width' V='0.7544096358198201'/><Cell N='Height' V='0.09232289820921918'/><Cell N='LocPinX' V='0.3772048179099101' F='Width*0.5'/><Cell N='LocPinY' V='0.0461614491046096' F='Height*0.5'/><Cell N='Angle' V='1.570796326794901'/><Cell N='LayerMember' V='1'/><Cell N='TxtPinX' V='0.3772048179099101' F='Inh'/><Cell N='TxtPinY' V='0.04616144910460959' F='Inh'/><Cell N='TxtWidth' V='0.7544096358198201' F='Inh'/><Cell N='TxtHeight' V='0.09232289820921918' F='Inh'/><Cell N='TxtLocPinX' V='0.3772048179099101' F='Inh'/><Cell N='TxtLocPinY' V='0.04616144910460959' F='Inh'/><Cell N='TextDirection' V='1'/><Cell N='LinePattern' V='1'/><Cell N='LineGradientDir' V='0'/><Cell N='LineGradientAngle' V='1.5707963267949' U='DEG'/><Cell N='FillGradientDir' V='0'/><Cell N='FillGradientAngle' V='1.5707963267949' U='DEG'/><Cell N='LineGradientEnabled' V='1'/><Cell N='FillGradientEnabled' V='1'/><Cell N='UseGroupGradient' V='0'/><Section N='Connection'><Row T='Connection' IX='0'><Cell N='Y' V='0.04616144910460959' F='Inh'/></Row><Row T='Connection' IX='1'><Cell N='X' V='0.7544096358198201' F='Inh'/><Cell N='Y' V='0.04616144910460959' F='Inh'/></Row><Row T='Connection' IX='2'><Cell N='X' V='0.3772048179099101' F='Inh'/></Row><Row T='Connection' IX='3'><Cell N='X' V='0.3772048179099101' F='Inh'/><Cell N='Y' V='0.09232289820921918' F='Inh'/></Row></Section><Section N='LineGradient'><Row IX='0'><Cell N='GradientStopColor' V='#fbf6f5' F='THEMEGUARD(MSOTINT(THEMEVAL("AccentColor"),95))'/><Cell N='GradientStopColorTrans' V='0'/><Cell N='GradientStopPosition' V='0'/></Row><Row IX='1'><Cell N='GradientStopColor' V='#e2b0ab' F='THEMEGUARD(MSOTINT(THEMEVAL("AccentColor"),55))'/><Cell N='GradientStopColorTrans' V='0'/><Cell N='GradientStopPosition' V='0.74'/></Row><Row IX='2'><Cell N='GradientStopColor' V='#e2b0ab' F='THEMEGUARD(MSOTINT(THEMEVAL("AccentColor"),55))'/><Cell N='GradientStopColorTrans' V='0'/><Cell N='GradientStopPosition' V='0.83'/></Row><Row IX='3'><Cell N='GradientStopColor' V='#eccac7' F='THEMEGUARD(MSOTINT(THEMEVAL("AccentColor"),70))'/><Cell N='GradientStopColorTrans' V='0'/><Cell N='GradientStopPosition' V='1'/></Row><Row IX='4' Del='1'/><Row IX='5' Del='1'/><Row IX='6' Del='1'/><Row IX='7' Del='1'/><Row IX='8' Del='1'/><Row IX='9' Del='1'/></Section><Section N='FillGradient'><Row IX='0'><Cell N='GradientStopColor' V='#fbf6f5' F='THEMEGUARD(MSOTINT(THEMEVAL("AccentColor"),95))'/><Cell N='GradientStopColorTrans' V='0'/><Cell N='GradientStopPosition' V='0'/></Row><Row IX='1'><Cell N='GradientStopColor' V='#f0d3d1' F='THEMEGUARD(RGB(240,211,209))'/><Cell N='GradientStopColorTrans' V='0'/><Cell N='GradientStopPosition' V='0.37'/></Row><Row IX='2'><Cell N='GradientStopColor' V='#eac2bf' F='THEMEGUARD(RGB(234,194,191))'/><Cell N='GradientStopColorTrans' V='0'/><Cell N='GradientStopPosition' V='0.555'/></Row><Row IX='3'><Cell N='GradientStopColor' V='#e7b9b6' F='THEMEGUARD(RGB(231,185,182))'/><Cell N='GradientStopColorTrans' V='0'/><Cell N='GradientStopPosition' V='0.65'/></Row><Row IX='4'><Cell N='GradientStopColor' V='#e2b0ab' F='THEMEGUARD(MSOTINT(THEMEVAL("AccentColor"),55))'/><Cell N='GradientStopColorTrans' V='0'/><Cell N='GradientStopPosition' V='0.74'/></Row><Row IX='5'><Cell N='GradientStopColor' V='#e2b0ab' F='THEMEGUARD(MSOTINT(THEMEVAL("AccentColor"),55))'/><Cell N='GradientStopColorTrans' V='0'/><Cell N='GradientStopPosition' V='0.83'/></Row><Row IX='6'><Cell N='GradientStopColor' V='#eccac7' F='THEMEGUARD(MSOTINT(THEMEVAL("AccentColor"),70))'/><Cell N='GradientStopColorTrans' V='0'/><Cell N='GradientStopPosition' V='1'/></Row><Row IX='7' Del='1'/><Row IX='8' Del='1'/><Row IX='9' Del='1'/></Section><Section N='Geometry' IX='0'><Row T='LineTo' IX='2'><Cell N='X' V='0.7544096358198201' F='Inh'/></Row><Row T='LineTo' IX='3'><Cell N='X' V='0.7544096358198201' F='Inh'/><Cell N='Y' V='0.09232289820921918' F='Inh'/></Row><Row T='LineTo' IX='4'><Cell N='Y' V='0.09232289820921918' F='Inh'/></Row></Section><Text/></Shape><Shape ID='509' NameU='External entity 1.509' Name='外部实体 1.509' Type='Shape' Master='6'><Cell N='PinX' V='1.804914616488877'/><Cell N='PinY' V='1.144145455589479'/><Cell N='Width' V='0.7544096358198201'/><Cell N='Height' V='0.09232289820921918'/><Cell N='LocPinX' V='0.3772048179099101' F='Width*0.5'/><Cell N='LocPinY' V='0.0461614491046096' F='Height*0.5'/><Cell N='Angle' V='1.570796326794901'/><Cell N='LayerMember' V='1'/><Cell N='TxtPinX' V='0.3772048179099101' F='Inh'/><Cell N='TxtPinY' V='0.04616144910460959' F='Inh'/><Cell N='TxtWidth' V='0.7544096358198201' F='Inh'/><Cell N='TxtHeight' V='0.09232289820921918' F='Inh'/><Cell N='TxtLocPinX' V='0.3772048179099101' F='Inh'/><Cell N='TxtLocPinY' V='0.04616144910460959' F='Inh'/><Cell N='TextDirection' V='1'/><Cell N='LinePattern' V='1'/><Cell N='LineGradientDir' V='0'/><Cell N='LineGradientAngle' V='1.5707963267949' U='DEG'/><Cell N='FillGradientDir' V='0'/><Cell N='FillGradientAngle' V='1.5707963267949' U='DEG'/><Cell N='LineGradientEnabled' V='1'/><Cell N='FillGradientEnabled' V='1'/><Cell N='UseGroupGradient' V='0'/><Section N='Connection'><Row T='Connection' IX='0'><Cell N='Y' V='0.04616144910460959' F='Inh'/></Row><Row T='Connection' IX='1'><Cell N='X' V='0.7544096358198201' F='Inh'/><Cell N='Y' V='0.04616144910460959' F='Inh'/></Row><Row T='Connection' IX='2'><Cell N='X' V='0.3772048179099101' F='Inh'/></Row><Row T='Connection' IX='3'><Cell N='X' V='0.3772048179099101' F='Inh'/><Cell N='Y' V='0.09232289820921918' F='Inh'/></Row></Section><Section N='LineGradient'><Row IX='0'><Cell N='GradientStopColor' V='#fbf6f5' F='THEMEGUARD(MSOTINT(THEMEVAL("AccentColor"),95))'/><Cell N='GradientStopColorTrans' V='0'/><Cell N='GradientStopPosition' V='0'/></Row><Row IX='1'><Cell N='GradientStopColor' V='#e2b0ab' F='THEMEGUARD(MSOTINT(THEMEVAL("AccentColor"),55))'/><Cell N='GradientStopColorTrans' V='0'/><Cell N='GradientStopPosition' V='0.74'/></Row><Row IX='2'><Cell N='GradientStopColor' V='#e2b0ab' F='THEMEGUARD(MSOTINT(THEMEVAL("AccentColor"),55))'/><Cell N='GradientStopColorTrans' V='0'/><Cell N='GradientStopPosition' V='0.83'/></Row><Row IX='3'><Cell N='GradientStopColor' V='#eccac7' F='THEMEGUARD(MSOTINT(THEMEVAL("AccentColor"),70))'/><Cell N='GradientStopColorTrans' V='0'/><Cell N='GradientStopPosition' V='1'/></Row><Row IX='4' Del='1'/><Row IX='5' Del='1'/><Row IX='6' Del='1'/><Row IX='7' Del='1'/><Row IX='8' Del='1'/><Row IX='9' Del='1'/></Section><Section N='FillGradient'><Row IX='0'><Cell N='GradientStopColor' V='#fbf6f5' F='THEMEGUARD(MSOTINT(THEMEVAL("AccentColor"),95))'/><Cell N='GradientStopColorTrans' V='0'/><Cell N='GradientStopPosition' V='0'/></Row><Row IX='1'><Cell N='GradientStopColor' V='#f0d3d1' F='THEMEGUARD(RGB(240,211,209))'/><Cell N='GradientStopColorTrans' V='0'/><Cell N='GradientStopPosition' V='0.37'/></Row><Row IX='2'><Cell N='GradientStopColor' V='#eac2bf' F='THEMEGUARD(RGB(234,194,191))'/><Cell N='GradientStopColorTrans' V='0'/><Cell N='GradientStopPosition' V='0.555'/></Row><Row IX='3'><Cell N='GradientStopColor' V='#e7b9b6' F='THEMEGUARD(RGB(231,185,182))'/><Cell N='GradientStopColorTrans' V='0'/><Cell N='GradientStopPosition' V='0.65'/></Row><Row IX='4'><Cell N='GradientStopColor' V='#e2b0ab' F='THEMEGUARD(MSOTINT(THEMEVAL("AccentColor"),55))'/><Cell N='GradientStopColorTrans' V='0'/><Cell N='GradientStopPosition' V='0.74'/></Row><Row IX='5'><Cell N='GradientStopColor' V='#e2b0ab' F='THEMEGUARD(MSOTINT(THEMEVAL("AccentColor"),55))'/><Cell N='GradientStopColorTrans' V='0'/><Cell N='GradientStopPosition' V='0.83'/></Row><Row IX='6'><Cell N='GradientStopColor' V='#eccac7' F='THEMEGUARD(MSOTINT(THEMEVAL("AccentColor"),70))'/><Cell N='GradientStopColorTrans' V='0'/><Cell N='GradientStopPosition' V='1'/></Row><Row IX='7' Del='1'/><Row IX='8' Del='1'/><Row IX='9' Del='1'/></Section><Section N='Geometry' IX='0'><Row T='LineTo' IX='2'><Cell N='X' V='0.7544096358198201' F='Inh'/></Row><Row T='LineTo' IX='3'><Cell N='X' V='0.7544096358198201' F='Inh'/><Cell N='Y' V='0.09232289820921918' F='Inh'/></Row><Row T='LineTo' IX='4'><Cell N='Y' V='0.09232289820921918' F='Inh'/></Row></Section><Text/></Shape><Shape ID='510' NameU='External entity 1.510' Name='外部实体 1.510' Type='Shape' Master='6'><Cell N='PinX' V='1.712591236179524'/><Cell N='PinY' V='1.144145455589477'/><Cell N='Width' V='0.7544096358198201'/><Cell N='Height' V='0.09232289820921918'/><Cell N='LocPinX' V='0.3772048179099101' F='Width*0.5'/><Cell N='LocPinY' V='0.0461614491046096' F='Height*0.5'/><Cell N='Angle' V='1.570796326794901'/><Cell N='LayerMember' V='1'/><Cell N='TxtPinX' V='0.3772048179099101' F='Inh'/><Cell N='TxtPinY' V='0.04616144910460959' F='Inh'/><Cell N='TxtWidth' V='0.7544096358198201' F='Inh'/><Cell N='TxtHeight' V='0.09232289820921918' F='Inh'/><Cell N='TxtLocPinX' V='0.3772048179099101' F='Inh'/><Cell N='TxtLocPinY' V='0.04616144910460959' F='Inh'/><Cell N='TextDirection' V='1'/><Cell N='LinePattern' V='1'/><Cell N='LineGradientDir' V='0'/><Cell N='LineGradientAngle' V='1.5707963267949' U='DEG'/><Cell N='FillGradientDir' V='0'/><Cell N='FillGradientAngle' V='1.5707963267949' U='DEG'/><Cell N='LineGradientEnabled' V='1'/><Cell N='FillGradientEnabled' V='1'/><Cell N='UseGroupGradient' V='0'/><Section N='Connection'><Row T='Connection' IX='0'><Cell N='Y' V='0.04616144910460959' F='Inh'/></Row><Row T='Connection' IX='1'><Cell N='X' V='0.7544096358198201' F='Inh'/><Cell N='Y' V='0.04616144910460959' F='Inh'/></Row><Row T='Connection' IX='2'><Cell N='X' V='0.3772048179099101' F='Inh'/></Row><Row T='Connection' IX='3'><Cell N='X' V='0.3772048179099101' F='Inh'/><Cell N='Y' V='0.09232289820921918' F='Inh'/></Row></Section><Section N='LineGradient'><Row IX='0'><Cell N='GradientStopColor' V='#fbf6f5' F='THEMEGUARD(MSOTINT(THEMEVAL("AccentColor"),95))'/><Cell N='GradientStopColorTrans' V='0'/><Cell N='GradientStopPosition' V='0'/></Row><Row IX='1'><Cell N='GradientStopColor' V='#e2b0ab' F='THEMEGUARD(MSOTINT(THEMEVAL("AccentColor"),55))'/><Cell N='GradientStopColorTrans' V='0'/><Cell N='GradientStopPosition' V='0.74'/></Row><Row IX='2'><Cell N='GradientStopColor' V='#e2b0ab' F='THEMEGUARD(MSOTINT(THEMEVAL("AccentColor"),55))'/><Cell N='GradientStopColorTrans' V='0'/><Cell N='GradientStopPosition' V='0.83'/></Row><Row IX='3'><Cell N='GradientStopColor' V='#eccac7' F='THEMEGUARD(MSOTINT(THEMEVAL("AccentColor"),70))'/><Cell N='GradientStopColorTrans' V='0'/><Cell N='GradientStopPosition' V='1'/></Row><Row IX='4' Del='1'/><Row IX='5' Del='1'/><Row IX='6' Del='1'/><Row IX='7' Del='1'/><Row IX='8' Del='1'/><Row IX='9' Del='1'/></Section><Section N='FillGradient'><Row IX='0'><Cell N='GradientStopColor' V='#fbf6f5' F='THEMEGUARD(MSOTINT(THEMEVAL("AccentColor"),95))'/><Cell N='GradientStopColorTrans' V='0'/><Cell N='GradientStopPosition' V='0'/></Row><Row IX='1'><Cell N='GradientStopColor' V='#f0d3d1' F='THEMEGUARD(RGB(240,211,209))'/><Cell N='GradientStopColorTrans' V='0'/><Cell N='GradientStopPosition' V='0.37'/></Row><Row IX='2'><Cell N='GradientStopColor' V='#eac2bf' F='THEMEGUARD(RGB(234,194,191))'/><Cell N='GradientStopColorTrans' V='0'/><Cell N='GradientStopPosition' V='0.555'/></Row><Row IX='3'><Cell N='GradientStopColor' V='#e7b9b6' F='THEMEGUARD(RGB(231,185,182))'/><Cell N='GradientStopColorTrans' V='0'/><Cell N='GradientStopPosition' V='0.65'/></Row><Row IX='4'><Cell N='GradientStopColor' V='#e2b0ab' F='THEMEGUARD(MSOTINT(THEMEVAL("AccentColor"),55))'/><Cell N='GradientStopColorTrans' V='0'/><Cell N='GradientStopPosition' V='0.74'/></Row><Row IX='5'><Cell N='GradientStopColor' V='#e2b0ab' F='THEMEGUARD(MSOTINT(THEMEVAL("AccentColor"),55))'/><Cell N='GradientStopColorTrans' V='0'/><Cell N='GradientStopPosition' V='0.83'/></Row><Row IX='6'><Cell N='GradientStopColor' V='#eccac7' F='THEMEGUARD(MSOTINT(THEMEVAL("AccentColor"),70))'/><Cell N='GradientStopColorTrans' V='0'/><Cell N='GradientStopPosition' V='1'/></Row><Row IX='7' Del='1'/><Row IX='8' Del='1'/><Row IX='9' Del='1'/></Section><Section N='Geometry' IX='0'><Row T='LineTo' IX='2'><Cell N='X' V='0.7544096358198201' F='Inh'/></Row><Row T='LineTo' IX='3'><Cell N='X' V='0.7544096358198201' F='Inh'/><Cell N='Y' V='0.09232289820921918' F='Inh'/></Row><Row T='LineTo' IX='4'><Cell N='Y' V='0.09232289820921918' F='Inh'/></Row></Section><Text/></Shape><Shape ID='511' NameU='External entity 1.511' Name='外部实体 1.511' Type='Shape' Master='6'><Cell N='PinX' V='1.620267855870173'/><Cell N='PinY' V='1.144145455589475'/><Cell N='Width' V='0.7544096358198201'/><Cell N='Height' V='0.09232289820921918'/><Cell N='LocPinX' V='0.3772048179099101' F='Width*0.5'/><Cell N='LocPinY' V='0.0461614491046096' F='Height*0.5'/><Cell N='Angle' V='1.570796326794901'/><Cell N='LayerMember' V='1'/><Cell N='TxtPinX' V='0.3772048179099101' F='Inh'/><Cell N='TxtPinY' V='0.04616144910460959' F='Inh'/><Cell N='TxtWidth' V='0.7544096358198201' F='Inh'/><Cell N='TxtHeight' V='0.09232289820921918' F='Inh'/><Cell N='TxtLocPinX' V='0.3772048179099101' F='Inh'/><Cell N='TxtLocPinY' V='0.04616144910460959' F='Inh'/><Cell N='TextDirection' V='1'/><Cell N='LinePattern' V='1'/><Cell N='LineGradientDir' V='0'/><Cell N='LineGradientAngle' V='1.5707963267949' U='DEG'/><Cell N='FillGradientDir' V='0'/><Cell N='FillGradientAngle' V='1.5707963267949' U='DEG'/><Cell N='LineGradientEnabled' V='1'/><Cell N='FillGradientEnabled' V='1'/><Cell N='UseGroupGradient' V='0'/><Section N='Connection'><Row T='Connection' IX='0'><Cell N='Y' V='0.04616144910460959' F='Inh'/></Row><Row T='Connection' IX='1'><Cell N='X' V='0.7544096358198201' F='Inh'/><Cell N='Y' V='0.04616144910460959' F='Inh'/></Row><Row T='Connection' IX='2'><Cell N='X' V='0.3772048179099101' F='Inh'/></Row><Row T='Connection' IX='3'><Cell N='X' V='0.3772048179099101' F='Inh'/><Cell N='Y' V='0.09232289820921918' F='Inh'/></Row></Section><Section N='LineGradient'><Row IX='0'><Cell N='GradientStopColor' V='#fbf6f5' F='THEMEGUARD(MSOTINT(THEMEVAL("AccentColor"),95))'/><Cell N='GradientStopColorTrans' V='0'/><Cell N='GradientStopPosition' V='0'/></Row><Row IX='1'><Cell N='GradientStopColor' V='#e2b0ab' F='THEMEGUARD(MSOTINT(THEMEVAL("AccentColor"),55))'/><Cell N='GradientStopColorTrans' V='0'/><Cell N='GradientStopPosition' V='0.74'/></Row><Row IX='2'><Cell N='GradientStopColor' V='#e2b0ab' F='THEMEGUARD(MSOTINT(THEMEVAL("AccentColor"),55))'/><Cell N='GradientStopColorTrans' V='0'/><Cell N='GradientStopPosition' V='0.83'/></Row><Row IX='3'><Cell N='GradientStopColor' V='#eccac7' F='THEMEGUARD(MSOTINT(THEMEVAL("AccentColor"),70))'/><Cell N='GradientStopColorTrans' V='0'/><Cell N='GradientStopPosition' V='1'/></Row><Row IX='4' Del='1'/><Row IX='5' Del='1'/><Row IX='6' Del='1'/><Row IX='7' Del='1'/><Row IX='8' Del='1'/><Row IX='9' Del='1'/></Section><Section N='FillGradient'><Row IX='0'><Cell N='GradientStopColor' V='#fbf6f5' F='THEMEGUARD(MSOTINT(THEMEVAL("AccentColor"),95))'/><Cell N='GradientStopColorTrans' V='0'/><Cell N='GradientStopPosition' V='0'/></Row><Row IX='1'><Cell N='GradientStopColor' V='#f0d3d1' F='THEMEGUARD(RGB(240,211,209))'/><Cell N='GradientStopColorTrans' V='0'/><Cell N='GradientStopPosition' V='0.37'/></Row><Row IX='2'><Cell N='GradientStopColor' V='#eac2bf' F='THEMEGUARD(RGB(234,194,191))'/><Cell N='GradientStopColorTrans' V='0'/><Cell N='GradientStopPosition' V='0.555'/></Row><Row IX='3'><Cell N='GradientStopColor' V='#e7b9b6' F='THEMEGUARD(RGB(231,185,182))'/><Cell N='GradientStopColorTrans' V='0'/><Cell N='GradientStopPosition' V='0.65'/></Row><Row IX='4'><Cell N='GradientStopColor' V='#e2b0ab' F='THEMEGUARD(MSOTINT(THEMEVAL("AccentColor"),55))'/><Cell N='GradientStopColorTrans' V='0'/><Cell N='GradientStopPosition' V='0.74'/></Row><Row IX='5'><Cell N='GradientStopColor' V='#e2b0ab' F='THEMEGUARD(MSOTINT(THEMEVAL("AccentColor"),55))'/><Cell N='GradientStopColorTrans' V='0'/><Cell N='GradientStopPosition' V='0.83'/></Row><Row IX='6'><Cell N='GradientStopColor' V='#eccac7' F='THEMEGUARD(MSOTINT(THEMEVAL("AccentColor"),70))'/><Cell N='GradientStopColorTrans' V='0'/><Cell N='GradientStopPosition' V='1'/></Row><Row IX='7' Del='1'/><Row IX='8' Del='1'/><Row IX='9' Del='1'/></Section><Section N='Geometry' IX='0'><Row T='LineTo' IX='2'><Cell N='X' V='0.7544096358198201' F='Inh'/></Row><Row T='LineTo' IX='3'><Cell N='X' V='0.7544096358198201' F='Inh'/><Cell N='Y' V='0.09232289820921918' F='Inh'/></Row><Row T='LineTo' IX='4'><Cell N='Y' V='0.09232289820921918' F='Inh'/></Row></Section><Text/></Shape><Shape ID='512' NameU='External entity 1.512' Name='外部实体 1.512' Type='Shape' Master='6'><Cell N='PinX' V='1.52794447556082'/><Cell N='PinY' V='1.144145455589475'/><Cell N='Width' V='0.7544096358198201'/><Cell N='Height' V='0.09232289820921918'/><Cell N='LocPinX' V='0.3772048179099101' F='Width*0.5'/><Cell N='LocPinY' V='0.0461614491046096' F='Height*0.5'/><Cell N='Angle' V='1.570796326794901'/><Cell N='LayerMember' V='1'/><Cell N='TxtPinX' V='0.3772048179099101' F='Inh'/><Cell N='TxtPinY' V='0.04616144910460959' F='Inh'/><Cell N='TxtWidth' V='0.7544096358198201' F='Inh'/><Cell N='TxtHeight' V='0.09232289820921918' F='Inh'/><Cell N='TxtLocPinX' V='0.3772048179099101' F='Inh'/><Cell N='TxtLocPinY' V='0.04616144910460959' F='Inh'/><Cell N='TextDirection' V='1'/><Cell N='LinePattern' V='1'/><Cell N='LineGradientDir' V='0'/><Cell N='LineGradientAngle' V='1.5707963267949' U='DEG'/><Cell N='FillGradientDir' V='0'/><Cell N='FillGradientAngle' V='1.5707963267949' U='DEG'/><Cell N='LineGradientEnabled' V='1'/><Cell N='FillGradientEnabled' V='1'/><Cell N='UseGroupGradient' V='0'/><Section N='Connection'><Row T='Connection' IX='0'><Cell N='Y' V='0.04616144910460959' F='Inh'/></Row><Row T='Connection' IX='1'><Cell N='X' V='0.7544096358198201' F='Inh'/><Cell N='Y' V='0.04616144910460959' F='Inh'/></Row><Row T='Connection' IX='2'><Cell N='X' V='0.3772048179099101' F='Inh'/></Row><Row T='Connection' IX='3'><Cell N='X' V='0.3772048179099101' F='Inh'/><Cell N='Y' V='0.09232289820921918' F='Inh'/></Row></Section><Section N='LineGradient'><Row IX='0'><Cell N='GradientStopColor' V='#fbf6f5' F='THEMEGUARD(MSOTINT(THEMEVAL("AccentColor"),95))'/><Cell N='GradientStopColorTrans' V='0'/><Cell N='GradientStopPosition' V='0'/></Row><Row IX='1'><Cell N='GradientStopColor' V='#e2b0ab' F='THEMEGUARD(MSOTINT(THEMEVAL("AccentColor"),55))'/><Cell N='GradientStopColorTrans' V='0'/><Cell N='GradientStopPosition' V='0.74'/></Row><Row IX='2'><Cell N='GradientStopColor' V='#e2b0ab' F='THEMEGUARD(MSOTINT(THEMEVAL("AccentColor"),55))'/><Cell N='GradientStopColorTrans' V='0'/><Cell N='GradientStopPosition' V='0.83'/></Row><Row IX='3'><Cell N='GradientStopColor' V='#eccac7' F='THEMEGUARD(MSOTINT(THEMEVAL("AccentColor"),70))'/><Cell N='GradientStopColorTrans' V='0'/><Cell N='GradientStopPosition' V='1'/></Row><Row IX='4' Del='1'/><Row IX='5' Del='1'/><Row IX='6' Del='1'/><Row IX='7' Del='1'/><Row IX='8' Del='1'/><Row IX='9' Del='1'/></Section><Section N='FillGradient'><Row IX='0'><Cell N='GradientStopColor' V='#fbf6f5' F='THEMEGUARD(MSOTINT(THEMEVAL("AccentColor"),95))'/><Cell N='GradientStopColorTrans' V='0'/><Cell N='GradientStopPosition' V='0'/></Row><Row IX='1'><Cell N='GradientStopColor' V='#f0d3d1' F='THEMEGUARD(RGB(240,211,209))'/><Cell N='GradientStopColorTrans' V='0'/><Cell N='GradientStopPosition' V='0.37'/></Row><Row IX='2'><Cell N='GradientStopColor' V='#eac2bf' F='THEMEGUARD(RGB(234,194,191))'/><Cell N='GradientStopColorTrans' V='0'/><Cell N='GradientStopPosition' V='0.555'/></Row><Row IX='3'><Cell N='GradientStopColor' V='#e7b9b6' F='THEMEGUARD(RGB(231,185,182))'/><Cell N='GradientStopColorTrans' V='0'/><Cell N='GradientStopPosition' V='0.65'/></Row><Row IX='4'><Cell N='GradientStopColor' V='#e2b0ab' F='THEMEGUARD(MSOTINT(THEMEVAL("AccentColor"),55))'/><Cell N='GradientStopColorTrans' V='0'/><Cell N='GradientStopPosition' V='0.74'/></Row><Row IX='5'><Cell N='GradientStopColor' V='#e2b0ab' F='THEMEGUARD(MSOTINT(THEMEVAL("AccentColor"),55))'/><Cell N='GradientStopColorTrans' V='0'/><Cell N='GradientStopPosition' V='0.83'/></Row><Row IX='6'><Cell N='GradientStopColor' V='#eccac7' F='THEMEGUARD(MSOTINT(THEMEVAL("AccentColor"),70))'/><Cell N='GradientStopColorTrans' V='0'/><Cell N='GradientStopPosition' V='1'/></Row><Row IX='7' Del='1'/><Row IX='8' Del='1'/><Row IX='9' Del='1'/></Section><Section N='Geometry' IX='0'><Row T='LineTo' IX='2'><Cell N='X' V='0.7544096358198201' F='Inh'/></Row><Row T='LineTo' IX='3'><Cell N='X' V='0.7544096358198201' F='Inh'/><Cell N='Y' V='0.09232289820921918' F='Inh'/></Row><Row T='LineTo' IX='4'><Cell N='Y' V='0.09232289820921918' F='Inh'/></Row></Section><Text/></Shape><Shape ID='513' NameU='External entity 1.513' Name='外部实体 1.513' Type='Shape' Master='6'><Cell N='PinX' V='1.435621095251466'/><Cell N='PinY' V='1.144145455589479'/><Cell N='Width' V='0.7544096358198201'/><Cell N='Height' V='0.09232289820921918'/><Cell N='LocPinX' V='0.3772048179099101' F='Width*0.5'/><Cell N='LocPinY' V='0.0461614491046096' F='Height*0.5'/><Cell N='Angle' V='1.570796326794901'/><Cell N='LayerMember' V='1'/><Cell N='TxtPinX' V='0.3772048179099101' F='Inh'/><Cell N='TxtPinY' V='0.04616144910460959' F='Inh'/><Cell N='TxtWidth' V='0.7544096358198201' F='Inh'/><Cell N='TxtHeight' V='0.09232289820921918' F='Inh'/><Cell N='TxtLocPinX' V='0.3772048179099101' F='Inh'/><Cell N='TxtLocPinY' V='0.04616144910460959' F='Inh'/><Cell N='TextDirection' V='1'/><Cell N='LinePattern' V='1'/><Cell N='LineGradientDir' V='0'/><Cell N='LineGradientAngle' V='1.5707963267949' U='DEG'/><Cell N='FillGradientDir' V='0'/><Cell N='FillGradientAngle' V='1.5707963267949' U='DEG'/><Cell N='LineGradientEnabled' V='1'/><Cell N='FillGradientEnabled' V='1'/><Cell N='UseGroupGradient' V='0'/><Section N='Connection'><Row T='Connection' IX='0'><Cell N='Y' V='0.04616144910460959' F='Inh'/></Row><Row T='Connection' IX='1'><Cell N='X' V='0.7544096358198201' F='Inh'/><Cell N='Y' V='0.04616144910460959' F='Inh'/></Row><Row T='Connection' IX='2'><Cell N='X' V='0.3772048179099101' F='Inh'/></Row><Row T='Connection' IX='3'><Cell N='X' V='0.3772048179099101' F='Inh'/><Cell N='Y' V='0.09232289820921918' F='Inh'/></Row></Section><Section N='LineGradient'><Row IX='0'><Cell N='GradientStopColor' V='#fbf6f5' F='THEMEGUARD(MSOTINT(THEMEVAL("AccentColor"),95))'/><Cell N='GradientStopColorTrans' V='0'/><Cell N='GradientStopPosition' V='0'/></Row><Row IX='1'><Cell N='GradientStopColor' V='#e2b0ab' F='THEMEGUARD(MSOTINT(THEMEVAL("AccentColor"),55))'/><Cell N='GradientStopColorTrans' V='0'/><Cell N='GradientStopPosition' V='0.74'/></Row><Row IX='2'><Cell N='GradientStopColor' V='#e2b0ab' F='THEMEGUARD(MSOTINT(THEMEVAL("AccentColor"),55))'/><Cell N='GradientStopColorTrans' V='0'/><Cell N='GradientStopPosition' V='0.83'/></Row><Row IX='3'><Cell N='GradientStopColor' V='#eccac7' F='THEMEGUARD(MSOTINT(THEMEVAL("AccentColor"),70))'/><Cell N='GradientStopColorTrans' V='0'/><Cell N='GradientStopPosition' V='1'/></Row><Row IX='4' Del='1'/><Row IX='5' Del='1'/><Row IX='6' Del='1'/><Row IX='7' Del='1'/><Row IX='8' Del='1'/><Row IX='9' Del='1'/></Section><Section N='FillGradient'><Row IX='0'><Cell N='GradientStopColor' V='#fbf6f5' F='THEMEGUARD(MSOTINT(THEMEVAL("AccentColor"),95))'/><Cell N='GradientStopColorTrans' V='0'/><Cell N='GradientStopPosition' V='0'/></Row><Row IX='1'><Cell N='GradientStopColor' V='#f0d3d1' F='THEMEGUARD(RGB(240,211,209))'/><Cell N='GradientStopColorTrans' V='0'/><Cell N='GradientStopPosition' V='0.37'/></Row><Row IX='2'><Cell N='GradientStopColor' V='#eac2bf' F='THEMEGUARD(RGB(234,194,191))'/><Cell N='GradientStopColorTrans' V='0'/><Cell N='GradientStopPosition' V='0.555'/></Row><Row IX='3'><Cell N='GradientStopColor' V='#e7b9b6' F='THEMEGUARD(RGB(231,185,182))'/><Cell N='GradientStopColorTrans' V='0'/><Cell N='GradientStopPosition' V='0.65'/></Row><Row IX='4'><Cell N='GradientStopColor' V='#e2b0ab' F='THEMEGUARD(MSOTINT(THEMEVAL("AccentColor"),55))'/><Cell N='GradientStopColorTrans' V='0'/><Cell N='GradientStopPosition' V='0.74'/></Row><Row IX='5'><Cell N='GradientStopColor' V='#e2b0ab' F='THEMEGUARD(MSOTINT(THEMEVAL("AccentColor"),55))'/><Cell N='GradientStopColorTrans' V='0'/><Cell N='GradientStopPosition' V='0.83'/></Row><Row IX='6'><Cell N='GradientStopColor' V='#eccac7' F='THEMEGUARD(MSOTINT(THEMEVAL("AccentColor"),70))'/><Cell N='GradientStopColorTrans' V='0'/><Cell N='GradientStopPosition' V='1'/></Row><Row IX='7' Del='1'/><Row IX='8' Del='1'/><Row IX='9' Del='1'/></Section><Section N='Geometry' IX='0'><Row T='LineTo' IX='2'><Cell N='X' V='0.7544096358198201' F='Inh'/></Row><Row T='LineTo' IX='3'><Cell N='X' V='0.7544096358198201' F='Inh'/><Cell N='Y' V='0.09232289820921918' F='Inh'/></Row><Row T='LineTo' IX='4'><Cell N='Y' V='0.09232289820921918' F='Inh'/></Row></Section><Text/></Shape><Shape ID='514' NameU='External entity 1.514' Name='外部实体 1.514' Type='Shape' Master='6'><Cell N='PinX' V='1.343297714942116'/><Cell N='PinY' V='1.144145455589472'/><Cell N='Width' V='0.7544096358198201'/><Cell N='Height' V='0.09232289820921918'/><Cell N='LocPinX' V='0.3772048179099101' F='Width*0.5'/><Cell N='LocPinY' V='0.0461614491046096' F='Height*0.5'/><Cell N='Angle' V='1.570796326794901'/><Cell N='LayerMember' V='1'/><Cell N='TxtPinX' V='0.3772048179099101' F='Inh'/><Cell N='TxtPinY' V='0.04616144910460959' F='Inh'/><Cell N='TxtWidth' V='0.7544096358198201' F='Inh'/><Cell N='TxtHeight' V='0.09232289820921918' F='Inh'/><Cell N='TxtLocPinX' V='0.3772048179099101' F='Inh'/><Cell N='TxtLocPinY' V='0.04616144910460959' F='Inh'/><Cell N='TextDirection' V='1'/><Cell N='LinePattern' V='1'/><Cell N='LineGradientDir' V='0'/><Cell N='LineGradientAngle' V='1.5707963267949' U='DEG'/><Cell N='FillGradientDir' V='0'/><Cell N='FillGradientAngle' V='1.5707963267949' U='DEG'/><Cell N='LineGradientEnabled' V='1'/><Cell N='FillGradientEnabled' V='1'/><Cell N='UseGroupGradient' V='0'/><Section N='Connection'><Row T='Connection' IX='0'><Cell N='Y' V='0.04616144910460959' F='Inh'/></Row><Row T='Connection' IX='1'><Cell N='X' V='0.7544096358198201' F='Inh'/><Cell N='Y' V='0.04616144910460959' F='Inh'/></Row><Row T='Connection' IX='2'><Cell N='X' V='0.3772048179099101' F='Inh'/></Row><Row T='Connection' IX='3'><Cell N='X' V='0.3772048179099101' F='Inh'/><Cell N='Y' V='0.09232289820921918' F='Inh'/></Row></Section><Section N='LineGradient'><Row IX='0'><Cell N='GradientStopColor' V='#fbf6f5' F='THEMEGUARD(MSOTINT(THEMEVAL("AccentColor"),95))'/><Cell N='GradientStopColorTrans' V='0'/><Cell N='GradientStopPosition' V='0'/></Row><Row IX='1'><Cell N='GradientStopColor' V='#e2b0ab' F='THEMEGUARD(MSOTINT(THEMEVAL("AccentColor"),55))'/><Cell N='GradientStopColorTrans' V='0'/><Cell N='GradientStopPosition' V='0.74'/></Row><Row IX='2'><Cell N='GradientStopColor' V='#e2b0ab' F='THEMEGUARD(MSOTINT(THEMEVAL("AccentColor"),55))'/><Cell N='GradientStopColorTrans' V='0'/><Cell N='GradientStopPosition' V='0.83'/></Row><Row IX='3'><Cell N='GradientStopColor' V='#eccac7' F='THEMEGUARD(MSOTINT(THEMEVAL("AccentColor"),70))'/><Cell N='GradientStopColorTrans' V='0'/><Cell N='GradientStopPosition' V='1'/></Row><Row IX='4' Del='1'/><Row IX='5' Del='1'/><Row IX='6' Del='1'/><Row IX='7' Del='1'/><Row IX='8' Del='1'/><Row IX='9' Del='1'/></Section><Section N='FillGradient'><Row IX='0'><Cell N='GradientStopColor' V='#fbf6f5' F='THEMEGUARD(MSOTINT(THEMEVAL("AccentColor"),95))'/><Cell N='GradientStopColorTrans' V='0'/><Cell N='GradientStopPosition' V='0'/></Row><Row IX='1'><Cell N='GradientStopColor' V='#f0d3d1' F='THEMEGUARD(RGB(240,211,209))'/><Cell N='GradientStopColorTrans' V='0'/><Cell N='GradientStopPosition' V='0.37'/></Row><Row IX='2'><Cell N='GradientStopColor' V='#eac2bf' F='THEMEGUARD(RGB(234,194,191))'/><Cell N='GradientStopColorTrans' V='0'/><Cell N='GradientStopPosition' V='0.555'/></Row><Row IX='3'><Cell N='GradientStopColor' V='#e7b9b6' F='THEMEGUARD(RGB(231,185,182))'/><Cell N='GradientStopColorTrans' V='0'/><Cell N='GradientStopPosition' V='0.65'/></Row><Row IX='4'><Cell N='GradientStopColor' V='#e2b0ab' F='THEMEGUARD(MSOTINT(THEMEVAL("AccentColor"),55))'/><Cell N='GradientStopColorTrans' V='0'/><Cell N='GradientStopPosition' V='0.74'/></Row><Row IX='5'><Cell N='GradientStopColor' V='#e2b0ab' F='THEMEGUARD(MSOTINT(THEMEVAL("AccentColor"),55))'/><Cell N='GradientStopColorTrans' V='0'/><Cell N='GradientStopPosition' V='0.83'/></Row><Row IX='6'><Cell N='GradientStopColor' V='#eccac7' F='THEMEGUARD(MSOTINT(THEMEVAL("AccentColor"),70))'/><Cell N='GradientStopColorTrans' V='0'/><Cell N='GradientStopPosition' V='1'/></Row><Row IX='7' Del='1'/><Row IX='8' Del='1'/><Row IX='9' Del='1'/></Section><Section N='Geometry' IX='0'><Row T='LineTo' IX='2'><Cell N='X' V='0.7544096358198201' F='Inh'/></Row><Row T='LineTo' IX='3'><Cell N='X' V='0.7544096358198201' F='Inh'/><Cell N='Y' V='0.09232289820921918' F='Inh'/></Row><Row T='LineTo' IX='4'><Cell N='Y' V='0.09232289820921918' F='Inh'/></Row></Section><Text/></Shape><Shape ID='515' NameU='External entity 1.515' Name='外部实体 1.515' Type='Shape' Master='6'><Cell N='PinX' V='1.250974334632763'/><Cell N='PinY' V='1.144145455589478'/><Cell N='Width' V='0.7544096358198201'/><Cell N='Height' V='0.09232289820921918'/><Cell N='LocPinX' V='0.3772048179099101' F='Width*0.5'/><Cell N='LocPinY' V='0.0461614491046096' F='Height*0.5'/><Cell N='Angle' V='1.570796326794901'/><Cell N='LayerMember' V='1'/><Cell N='TxtPinX' V='0.3772048179099101' F='Inh'/><Cell N='TxtPinY' V='0.04616144910460959' F='Inh'/><Cell N='TxtWidth' V='0.7544096358198201' F='Inh'/><Cell N='TxtHeight' V='0.09232289820921918' F='Inh'/><Cell N='TxtLocPinX' V='0.3772048179099101' F='Inh'/><Cell N='TxtLocPinY' V='0.04616144910460959' F='Inh'/><Cell N='TextDirection' V='1'/><Cell N='LinePattern' V='1'/><Cell N='LineGradientDir' V='0'/><Cell N='LineGradientAngle' V='1.5707963267949' U='DEG'/><Cell N='FillGradientDir' V='0'/><Cell N='FillGradientAngle' V='1.5707963267949' U='DEG'/><Cell N='LineGradientEnabled' V='1'/><Cell N='FillGradientEnabled' V='1'/><Cell N='UseGroupGradient' V='0'/><Section N='Connection'><Row T='Connection' IX='0'><Cell N='Y' V='0.04616144910460959' F='Inh'/></Row><Row T='Connection' IX='1'><Cell N='X' V='0.7544096358198201' F='Inh'/><Cell N='Y' V='0.04616144910460959' F='Inh'/></Row><Row T='Connection' IX='2'><Cell N='X' V='0.3772048179099101' F='Inh'/></Row><Row T='Connection' IX='3'><Cell N='X' V='0.3772048179099101' F='Inh'/><Cell N='Y' V='0.09232289820921918' F='Inh'/></Row></Section><Section N='LineGradient'><Row IX='0'><Cell N='GradientStopColor' V='#fbf6f5' F='THEMEGUARD(MSOTINT(THEMEVAL("AccentColor"),95))'/><Cell N='GradientStopColorTrans' V='0'/><Cell N='GradientStopPosition' V='0'/></Row><Row IX='1'><Cell N='GradientStopColor' V='#e2b0ab' F='THEMEGUARD(MSOTINT(THEMEVAL("AccentColor"),55))'/><Cell N='GradientStopColorTrans' V='0'/><Cell N='GradientStopPosition' V='0.74'/></Row><Row IX='2'><Cell N='GradientStopColor' V='#e2b0ab' F='THEMEGUARD(MSOTINT(THEMEVAL("AccentColor"),55))'/><Cell N='GradientStopColorTrans' V='0'/><Cell N='GradientStopPosition' V='0.83'/></Row><Row IX='3'><Cell N='GradientStopColor' V='#eccac7' F='THEMEGUARD(MSOTINT(THEMEVAL("AccentColor"),70))'/><Cell N='GradientStopColorTrans' V='0'/><Cell N='GradientStopPosition' V='1'/></Row><Row IX='4' Del='1'/><Row IX='5' Del='1'/><Row IX='6' Del='1'/><Row IX='7' Del='1'/><Row IX='8' Del='1'/><Row IX='9' Del='1'/></Section><Section N='FillGradient'><Row IX='0'><Cell N='GradientStopColor' V='#fbf6f5' F='THEMEGUARD(MSOTINT(THEMEVAL("AccentColor"),95))'/><Cell N='GradientStopColorTrans' V='0'/><Cell N='GradientStopPosition' V='0'/></Row><Row IX='1'><Cell N='GradientStopColor' V='#f0d3d1' F='THEMEGUARD(RGB(240,211,209))'/><Cell N='GradientStopColorTrans' V='0'/><Cell N='GradientStopPosition' V='0.37'/></Row><Row IX='2'><Cell N='GradientStopColor' V='#eac2bf' F='THEMEGUARD(RGB(234,194,191))'/><Cell N='GradientStopColorTrans' V='0'/><Cell N='GradientStopPosition' V='0.555'/></Row><Row IX='3'><Cell N='GradientStopColor' V='#e7b9b6' F='THEMEGUARD(RGB(231,185,182))'/><Cell N='GradientStopColorTrans' V='0'/><Cell N='GradientStopPosition' V='0.65'/></Row><Row IX='4'><Cell N='GradientStopColor' V='#e2b0ab' F='THEMEGUARD(MSOTINT(THEMEVAL("AccentColor"),55))'/><Cell N='GradientStopColorTrans' V='0'/><Cell N='GradientStopPosition' V='0.74'/></Row><Row IX='5'><Cell N='GradientStopColor' V='#e2b0ab' F='THEMEGUARD(MSOTINT(THEMEVAL("AccentColor"),55))'/><Cell N='GradientStopColorTrans' V='0'/><Cell N='GradientStopPosition' V='0.83'/></Row><Row IX='6'><Cell N='GradientStopColor' V='#eccac7' F='THEMEGUARD(MSOTINT(THEMEVAL("AccentColor"),70))'/><Cell N='GradientStopColorTrans' V='0'/><Cell N='GradientStopPosition' V='1'/></Row><Row IX='7' Del='1'/><Row IX='8' Del='1'/><Row IX='9' Del='1'/></Section><Section N='Geometry' IX='0'><Row T='LineTo' IX='2'><Cell N='X' V='0.7544096358198201' F='Inh'/></Row><Row T='LineTo' IX='3'><Cell N='X' V='0.7544096358198201' F='Inh'/><Cell N='Y' V='0.09232289820921918' F='Inh'/></Row><Row T='LineTo' IX='4'><Cell N='Y' V='0.09232289820921918' F='Inh'/></Row></Section><Text/></Shape><Shape ID='516' NameU='External entity 1.516' Name='外部实体 1.516' Type='Shape' Master='6'><Cell N='PinX' V='1.158650954323414'/><Cell N='PinY' V='1.144145455589475'/><Cell N='Width' V='0.7544096358198201'/><Cell N='Height' V='0.09232289820921918'/><Cell N='LocPinX' V='0.3772048179099101' F='Width*0.5'/><Cell N='LocPinY' V='0.0461614491046096' F='Height*0.5'/><Cell N='Angle' V='1.570796326794901'/><Cell N='LayerMember' V='1'/><Cell N='TxtPinX' V='0.3772048179099101' F='Inh'/><Cell N='TxtPinY' V='0.04616144910460959' F='Inh'/><Cell N='TxtWidth' V='0.7544096358198201' F='Inh'/><Cell N='TxtHeight' V='0.09232289820921918' F='Inh'/><Cell N='TxtLocPinX' V='0.3772048179099101' F='Inh'/><Cell N='TxtLocPinY' V='0.04616144910460959' F='Inh'/><Cell N='TextDirection' V='1'/><Cell N='LinePattern' V='1'/><Cell N='LineGradientDir' V='0'/><Cell N='LineGradientAngle' V='1.5707963267949' U='DEG'/><Cell N='FillGradientDir' V='0'/><Cell N='FillGradientAngle' V='1.5707963267949' U='DEG'/><Cell N='LineGradientEnabled' V='1'/><Cell N='FillGradientEnabled' V='1'/><Cell N='UseGroupGradient' V='0'/><Section N='Connection'><Row T='Connection' IX='0'><Cell N='Y' V='0.04616144910460959' F='Inh'/></Row><Row T='Connection' IX='1'><Cell N='X' V='0.7544096358198201' F='Inh'/><Cell N='Y' V='0.04616144910460959' F='Inh'/></Row><Row T='Connection' IX='2'><Cell N='X' V='0.3772048179099101' F='Inh'/></Row><Row T='Connection' IX='3'><Cell N='X' V='0.3772048179099101' F='Inh'/><Cell N='Y' V='0.09232289820921918' F='Inh'/></Row></Section><Section N='LineGradient'><Row IX='0'><Cell N='GradientStopColor' V='#fbf6f5' F='THEMEGUARD(MSOTINT(THEMEVAL("AccentColor"),95))'/><Cell N='GradientStopColorTrans' V='0'/><Cell N='GradientStopPosition' V='0'/></Row><Row IX='1'><Cell N='GradientStopColor' V='#e2b0ab' F='THEMEGUARD(MSOTINT(THEMEVAL("AccentColor"),55))'/><Cell N='GradientStopColorTrans' V='0'/><Cell N='GradientStopPosition' V='0.74'/></Row><Row IX='2'><Cell N='GradientStopColor' V='#e2b0ab' F='THEMEGUARD(MSOTINT(THEMEVAL("AccentColor"),55))'/><Cell N='GradientStopColorTrans' V='0'/><Cell N='GradientStopPosition' V='0.83'/></Row><Row IX='3'><Cell N='GradientStopColor' V='#eccac7' F='THEMEGUARD(MSOTINT(THEMEVAL("AccentColor"),70))'/><Cell N='GradientStopColorTrans' V='0'/><Cell N='GradientStopPosition' V='1'/></Row><Row IX='4' Del='1'/><Row IX='5' Del='1'/><Row IX='6' Del='1'/><Row IX='7' Del='1'/><Row IX='8' Del='1'/><Row IX='9' Del='1'/></Section><Section N='FillGradient'><Row IX='0'><Cell N='GradientStopColor' V='#fbf6f5' F='THEMEGUARD(MSOTINT(THEMEVAL("AccentColor"),95))'/><Cell N='GradientStopColorTrans' V='0'/><Cell N='GradientStopPosition' V='0'/></Row><Row IX='1'><Cell N='GradientStopColor' V='#f0d3d1' F='THEMEGUARD(RGB(240,211,209))'/><Cell N='GradientStopColorTrans' V='0'/><Cell N='GradientStopPosition' V='0.37'/></Row><Row IX='2'><Cell N='GradientStopColor' V='#eac2bf' F='THEMEGUARD(RGB(234,194,191))'/><Cell N='GradientStopColorTrans' V='0'/><Cell N='GradientStopPosition' V='0.555'/></Row><Row IX='3'><Cell N='GradientStopColor' V='#e7b9b6' F='THEMEGUARD(RGB(231,185,182))'/><Cell N='GradientStopColorTrans' V='0'/><Cell N='GradientStopPosition' V='0.65'/></Row><Row IX='4'><Cell N='GradientStopColor' V='#e2b0ab' F='THEMEGUARD(MSOTINT(THEMEVAL("AccentColor"),55))'/><Cell N='GradientStopColorTrans' V='0'/><Cell N='GradientStopPosition' V='0.74'/></Row><Row IX='5'><Cell N='GradientStopColor' V='#e2b0ab' F='THEMEGUARD(MSOTINT(THEMEVAL("AccentColor"),55))'/><Cell N='GradientStopColorTrans' V='0'/><Cell N='GradientStopPosition' V='0.83'/></Row><Row IX='6'><Cell N='GradientStopColor' V='#eccac7' F='THEMEGUARD(MSOTINT(THEMEVAL("AccentColor"),70))'/><Cell N='GradientStopColorTrans' V='0'/><Cell N='GradientStopPosition' V='1'/></Row><Row IX='7' Del='1'/><Row IX='8' Del='1'/><Row IX='9' Del='1'/></Section><Section N='Geometry' IX='0'><Row T='LineTo' IX='2'><Cell N='X' V='0.7544096358198201' F='Inh'/></Row><Row T='LineTo' IX='3'><Cell N='X' V='0.7544096358198201' F='Inh'/><Cell N='Y' V='0.09232289820921918' F='Inh'/></Row><Row T='LineTo' IX='4'><Cell N='Y' V='0.09232289820921918' F='Inh'/></Row></Section><Text/></Shape><Shape ID='517' NameU='External entity 1.517' Name='外部实体 1.517' Type='Shape' Master='6'><Cell N='PinX' V='1.066327574014059'/><Cell N='PinY' V='1.144145455589475'/><Cell N='Width' V='0.7544096358198201'/><Cell N='Height' V='0.09232289820921918'/><Cell N='LocPinX' V='0.3772048179099101' F='Width*0.5'/><Cell N='LocPinY' V='0.0461614491046096' F='Height*0.5'/><Cell N='Angle' V='1.570796326794901'/><Cell N='LayerMember' V='1'/><Cell N='TxtPinX' V='0.3772048179099101' F='Inh'/><Cell N='TxtPinY' V='0.04616144910460959' F='Inh'/><Cell N='TxtWidth' V='0.7544096358198201' F='Inh'/><Cell N='TxtHeight' V='0.09232289820921918' F='Inh'/><Cell N='TxtLocPinX' V='0.3772048179099101' F='Inh'/><Cell N='TxtLocPinY' V='0.04616144910460959' F='Inh'/><Cell N='TextDirection' V='1'/><Cell N='LinePattern' V='1'/><Cell N='LineGradientDir' V='0'/><Cell N='LineGradientAngle' V='1.5707963267949' U='DEG'/><Cell N='FillGradientDir' V='0'/><Cell N='FillGradientAngle' V='1.5707963267949' U='DEG'/><Cell N='LineGradientEnabled' V='1'/><Cell N='FillGradientEnabled' V='1'/><Cell N='UseGroupGradient' V='0'/><Section N='Connection'><Row T='Connection' IX='0'><Cell N='Y' V='0.04616144910460959' F='Inh'/></Row><Row T='Connection' IX='1'><Cell N='X' V='0.7544096358198201' F='Inh'/><Cell N='Y' V='0.04616144910460959' F='Inh'/></Row><Row T='Connection' IX='2'><Cell N='X' V='0.3772048179099101' F='Inh'/></Row><Row T='Connection' IX='3'><Cell N='X' V='0.3772048179099101' F='Inh'/><Cell N='Y' V='0.09232289820921918' F='Inh'/></Row></Section><Section N='LineGradient'><Row IX='0'><Cell N='GradientStopColor' V='#fbf6f5' F='THEMEGUARD(MSOTINT(THEMEVAL("AccentColor"),95))'/><Cell N='GradientStopColorTrans' V='0'/><Cell N='GradientStopPosition' V='0'/></Row><Row IX='1'><Cell N='GradientStopColor' V='#e2b0ab' F='THEMEGUARD(MSOTINT(THEMEVAL("AccentColor"),55))'/><Cell N='GradientStopColorTrans' V='0'/><Cell N='GradientStopPosition' V='0.74'/></Row><Row IX='2'><Cell N='GradientStopColor' V='#e2b0ab' F='THEMEGUARD(MSOTINT(THEMEVAL("AccentColor"),55))'/><Cell N='GradientStopColorTrans' V='0'/><Cell N='GradientStopPosition' V='0.83'/></Row><Row IX='3'><Cell N='GradientStopColor' V='#eccac7' F='THEMEGUARD(MSOTINT(THEMEVAL("AccentColor"),70))'/><Cell N='GradientStopColorTrans' V='0'/><Cell N='GradientStopPosition' V='1'/></Row><Row IX='4' Del='1'/><Row IX='5' Del='1'/><Row IX='6' Del='1'/><Row IX='7' Del='1'/><Row IX='8' Del='1'/><Row IX='9' Del='1'/></Section><Section N='FillGradient'><Row IX='0'><Cell N='GradientStopColor' V='#fbf6f5' F='THEMEGUARD(MSOTINT(THEMEVAL("AccentColor"),95))'/><Cell N='GradientStopColorTrans' V='0'/><Cell N='GradientStopPosition' V='0'/></Row><Row IX='1'><Cell N='GradientStopColor' V='#f0d3d1' F='THEMEGUARD(RGB(240,211,209))'/><Cell N='GradientStopColorTrans' V='0'/><Cell N='GradientStopPosition' V='0.37'/></Row><Row IX='2'><Cell N='GradientStopColor' V='#eac2bf' F='THEMEGUARD(RGB(234,194,191))'/><Cell N='GradientStopColorTrans' V='0'/><Cell N='GradientStopPosition' V='0.555'/></Row><Row IX='3'><Cell N='GradientStopColor' V='#e7b9b6' F='THEMEGUARD(RGB(231,185,182))'/><Cell N='GradientStopColorTrans' V='0'/><Cell N='GradientStopPosition' V='0.65'/></Row><Row IX='4'><Cell N='GradientStopColor' V='#e2b0ab' F='THEMEGUARD(MSOTINT(THEMEVAL("AccentColor"),55))'/><Cell N='GradientStopColorTrans' V='0'/><Cell N='GradientStopPosition' V='0.74'/></Row><Row IX='5'><Cell N='GradientStopColor' V='#e2b0ab' F='THEMEGUARD(MSOTINT(THEMEVAL("AccentColor"),55))'/><Cell N='GradientStopColorTrans' V='0'/><Cell N='GradientStopPosition' V='0.83'/></Row><Row IX='6'><Cell N='GradientStopColor' V='#eccac7' F='THEMEGUARD(MSOTINT(THEMEVAL("AccentColor"),70))'/><Cell N='GradientStopColorTrans' V='0'/><Cell N='GradientStopPosition' V='1'/></Row><Row IX='7' Del='1'/><Row IX='8' Del='1'/><Row IX='9' Del='1'/></Section><Section N='Geometry' IX='0'><Row T='LineTo' IX='2'><Cell N='X' V='0.7544096358198201' F='Inh'/></Row><Row T='LineTo' IX='3'><Cell N='X' V='0.7544096358198201' F='Inh'/><Cell N='Y' V='0.09232289820921918' F='Inh'/></Row><Row T='LineTo' IX='4'><Cell N='Y' V='0.09232289820921918' F='Inh'/></Row></Section><Text/></Shape><Shape ID='518' NameU='External entity 1.518' Name='外部实体 1.518' Type='Shape' Master='6'><Cell N='PinX' V='0.9740041937047068'/><Cell N='PinY' V='1.144145455589476'/><Cell N='Width' V='0.7544096358198201'/><Cell N='Height' V='0.09232289820921918'/><Cell N='LocPinX' V='0.3772048179099101' F='Width*0.5'/><Cell N='LocPinY' V='0.0461614491046096' F='Height*0.5'/><Cell N='Angle' V='1.570796326794901'/><Cell N='LayerMember' V='1'/><Cell N='TxtPinX' V='0.3772048179099101' F='Inh'/><Cell N='TxtPinY' V='0.04616144910460959' F='Inh'/><Cell N='TxtWidth' V='0.7544096358198201' F='Inh'/><Cell N='TxtHeight' V='0.09232289820921918' F='Inh'/><Cell N='TxtLocPinX' V='0.3772048179099101' F='Inh'/><Cell N='TxtLocPinY' V='0.04616144910460959' F='Inh'/><Cell N='TextDirection' V='1'/><Cell N='LinePattern' V='1'/><Cell N='LineGradientDir' V='0'/><Cell N='LineGradientAngle' V='1.5707963267949' U='DEG'/><Cell N='FillGradientDir' V='0'/><Cell N='FillGradientAngle' V='1.5707963267949' U='DEG'/><Cell N='LineGradientEnabled' V='1'/><Cell N='FillGradientEnabled' V='1'/><Cell N='UseGroupGradient' V='0'/><Section N='Connection'><Row T='Connection' IX='0'><Cell N='Y' V='0.04616144910460959' F='Inh'/></Row><Row T='Connection' IX='1'><Cell N='X' V='0.7544096358198201' F='Inh'/><Cell N='Y' V='0.04616144910460959' F='Inh'/></Row><Row T='Connection' IX='2'><Cell N='X' V='0.3772048179099101' F='Inh'/></Row><Row T='Connection' IX='3'><Cell N='X' V='0.3772048179099101' F='Inh'/><Cell N='Y' V='0.09232289820921918' F='Inh'/></Row></Section><Section N='LineGradient'><Row IX='0'><Cell N='GradientStopColor' V='#fbf6f5' F='THEMEGUARD(MSOTINT(THEMEVAL("AccentColor"),95))'/><Cell N='GradientStopColorTrans' V='0'/><Cell N='GradientStopPosition' V='0'/></Row><Row IX='1'><Cell N='GradientStopColor' V='#e2b0ab' F='THEMEGUARD(MSOTINT(THEMEVAL("AccentColor"),55))'/><Cell N='GradientStopColorTrans' V='0'/><Cell N='GradientStopPosition' V='0.74'/></Row><Row IX='2'><Cell N='GradientStopColor' V='#e2b0ab' F='THEMEGUARD(MSOTINT(THEMEVAL("AccentColor"),55))'/><Cell N='GradientStopColorTrans' V='0'/><Cell N='GradientStopPosition' V='0.83'/></Row><Row IX='3'><Cell N='GradientStopColor' V='#eccac7' F='THEMEGUARD(MSOTINT(THEMEVAL("AccentColor"),70))'/><Cell N='GradientStopColorTrans' V='0'/><Cell N='GradientStopPosition' V='1'/></Row><Row IX='4' Del='1'/><Row IX='5' Del='1'/><Row IX='6' Del='1'/><Row IX='7' Del='1'/><Row IX='8' Del='1'/><Row IX='9' Del='1'/></Section><Section N='FillGradient'><Row IX='0'><Cell N='GradientStopColor' V='#fbf6f5' F='THEMEGUARD(MSOTINT(THEMEVAL("AccentColor"),95))'/><Cell N='GradientStopColorTrans' V='0'/><Cell N='GradientStopPosition' V='0'/></Row><Row IX='1'><Cell N='GradientStopColor' V='#f0d3d1' F='THEMEGUARD(RGB(240,211,209))'/><Cell N='GradientStopColorTrans' V='0'/><Cell N='GradientStopPosition' V='0.37'/></Row><Row IX='2'><Cell N='GradientStopColor' V='#eac2bf' F='THEMEGUARD(RGB(234,194,191))'/><Cell N='GradientStopColorTrans' V='0'/><Cell N='GradientStopPosition' V='0.555'/></Row><Row IX='3'><Cell N='GradientStopColor' V='#e7b9b6' F='THEMEGUARD(RGB(231,185,182))'/><Cell N='GradientStopColorTrans' V='0'/><Cell N='GradientStopPosition' V='0.65'/></Row><Row IX='4'><Cell N='GradientStopColor' V='#e2b0ab' F='THEMEGUARD(MSOTINT(THEMEVAL("AccentColor"),55))'/><Cell N='GradientStopColorTrans' V='0'/><Cell N='GradientStopPosition' V='0.74'/></Row><Row IX='5'><Cell N='GradientStopColor' V='#e2b0ab' F='THEMEGUARD(MSOTINT(THEMEVAL("AccentColor"),55))'/><Cell N='GradientStopColorTrans' V='0'/><Cell N='GradientStopPosition' V='0.83'/></Row><Row IX='6'><Cell N='GradientStopColor' V='#eccac7' F='THEMEGUARD(MSOTINT(THEMEVAL("AccentColor"),70))'/><Cell N='GradientStopColorTrans' V='0'/><Cell N='GradientStopPosition' V='1'/></Row><Row IX='7' Del='1'/><Row IX='8' Del='1'/><Row IX='9' Del='1'/></Section><Section N='Geometry' IX='0'><Row T='LineTo' IX='2'><Cell N='X' V='0.7544096358198201' F='Inh'/></Row><Row T='LineTo' IX='3'><Cell N='X' V='0.7544096358198201' F='Inh'/><Cell N='Y' V='0.09232289820921918' F='Inh'/></Row><Row T='LineTo' IX='4'><Cell N='Y' V='0.09232289820921918' F='Inh'/></Row></Section><Text/></Shape><Shape ID='519' NameU='External entity 1.519' Name='外部实体 1.519' Type='Shape' Master='6'><Cell N='PinX' V='0.881680813395358'/><Cell N='PinY' V='1.14414545558947'/><Cell N='Width' V='0.7544096358198201'/><Cell N='Height' V='0.09232289820921918'/><Cell N='LocPinX' V='0.3772048179099101' F='Width*0.5'/><Cell N='LocPinY' V='0.0461614491046096' F='Height*0.5'/><Cell N='Angle' V='1.570796326794901'/><Cell N='LayerMember' V='1'/><Cell N='TxtPinX' V='0.3772048179099101' F='Inh'/><Cell N='TxtPinY' V='0.04616144910460959' F='Inh'/><Cell N='TxtWidth' V='0.7544096358198201' F='Inh'/><Cell N='TxtHeight' V='0.09232289820921918' F='Inh'/><Cell N='TxtLocPinX' V='0.3772048179099101' F='Inh'/><Cell N='TxtLocPinY' V='0.04616144910460959' F='Inh'/><Cell N='TextDirection' V='1'/><Cell N='LinePattern' V='1'/><Cell N='LineGradientDir' V='0'/><Cell N='LineGradientAngle' V='1.5707963267949' U='DEG'/><Cell N='FillGradientDir' V='0'/><Cell N='FillGradientAngle' V='1.5707963267949' U='DEG'/><Cell N='LineGradientEnabled' V='1'/><Cell N='FillGradientEnabled' V='1'/><Cell N='UseGroupGradient' V='0'/><Section N='Connection'><Row T='Connection' IX='0'><Cell N='Y' V='0.04616144910460959' F='Inh'/></Row><Row T='Connection' IX='1'><Cell N='X' V='0.7544096358198201' F='Inh'/><Cell N='Y' V='0.04616144910460959' F='Inh'/></Row><Row T='Connection' IX='2'><Cell N='X' V='0.3772048179099101' F='Inh'/></Row><Row T='Connection' IX='3'><Cell N='X' V='0.3772048179099101' F='Inh'/><Cell N='Y' V='0.09232289820921918' F='Inh'/></Row></Section><Section N='LineGradient'><Row IX='0'><Cell N='GradientStopColor' V='#fbf6f5' F='THEMEGUARD(MSOTINT(THEMEVAL("AccentColor"),95))'/><Cell N='GradientStopColorTrans' V='0'/><Cell N='GradientStopPosition' V='0'/></Row><Row IX='1'><Cell N='GradientStopColor' V='#e2b0ab' F='THEMEGUARD(MSOTINT(THEMEVAL("AccentColor"),55))'/><Cell N='GradientStopColorTrans' V='0'/><Cell N='GradientStopPosition' V='0.74'/></Row><Row IX='2'><Cell N='GradientStopColor' V='#e2b0ab' F='THEMEGUARD(MSOTINT(THEMEVAL("AccentColor"),55))'/><Cell N='GradientStopColorTrans' V='0'/><Cell N='GradientStopPosition' V='0.83'/></Row><Row IX='3'><Cell N='GradientStopColor' V='#eccac7' F='THEMEGUARD(MSOTINT(THEMEVAL("AccentColor"),70))'/><Cell N='GradientStopColorTrans' V='0'/><Cell N='GradientStopPosition' V='1'/></Row><Row IX='4' Del='1'/><Row IX='5' Del='1'/><Row IX='6' Del='1'/><Row IX='7' Del='1'/><Row IX='8' Del='1'/><Row IX='9' Del='1'/></Section><Section N='FillGradient'><Row IX='0'><Cell N='GradientStopColor' V='#fbf6f5' F='THEMEGUARD(MSOTINT(THEMEVAL("AccentColor"),95))'/><Cell N='GradientStopColorTrans' V='0'/><Cell N='GradientStopPosition' V='0'/></Row><Row IX='1'><Cell N='GradientStopColor' V='#f0d3d1' F='THEMEGUARD(RGB(240,211,209))'/><Cell N='GradientStopColorTrans' V='0'/><Cell N='GradientStopPosition' V='0.37'/></Row><Row IX='2'><Cell N='GradientStopColor' V='#eac2bf' F='THEMEGUARD(RGB(234,194,191))'/><Cell N='GradientStopColorTrans' V='0'/><Cell N='GradientStopPosition' V='0.555'/></Row><Row IX='3'><Cell N='GradientStopColor' V='#e7b9b6' F='THEMEGUARD(RGB(231,185,182))'/><Cell N='GradientStopColorTrans' V='0'/><Cell N='GradientStopPosition' V='0.65'/></Row><Row IX='4'><Cell N='GradientStopColor' V='#e2b0ab' F='THEMEGUARD(MSOTINT(THEMEVAL("AccentColor"),55))'/><Cell N='GradientStopColorTrans' V='0'/><Cell N='GradientStopPosition' V='0.74'/></Row><Row IX='5'><Cell N='GradientStopColor' V='#e2b0ab' F='THEMEGUARD(MSOTINT(THEMEVAL("AccentColor"),55))'/><Cell N='GradientStopColorTrans' V='0'/><Cell N='GradientStopPosition' V='0.83'/></Row><Row IX='6'><Cell N='GradientStopColor' V='#eccac7' F='THEMEGUARD(MSOTINT(THEMEVAL("AccentColor"),70))'/><Cell N='GradientStopColorTrans' V='0'/><Cell N='GradientStopPosition' V='1'/></Row><Row IX='7' Del='1'/><Row IX='8' Del='1'/><Row IX='9' Del='1'/></Section><Section N='Geometry' IX='0'><Row T='LineTo' IX='2'><Cell N='X' V='0.7544096358198201' F='Inh'/></Row><Row T='LineTo' IX='3'><Cell N='X' V='0.7544096358198201' F='Inh'/><Cell N='Y' V='0.09232289820921918' F='Inh'/></Row><Row T='LineTo' IX='4'><Cell N='Y' V='0.09232289820921918' F='Inh'/></Row></Section><Text/></Shape><Shape ID='520' NameU='External entity 1.520' Name='外部实体 1.520' Type='Shape' Master='6'><Cell N='PinX' V='0.7893574330860034'/><Cell N='PinY' V='1.144145455589475'/><Cell N='Width' V='0.7544096358198201'/><Cell N='Height' V='0.09232289820921918'/><Cell N='LocPinX' V='0.3772048179099101' F='Width*0.5'/><Cell N='LocPinY' V='0.0461614491046096' F='Height*0.5'/><Cell N='Angle' V='1.570796326794901'/><Cell N='LayerMember' V='1'/><Cell N='TxtPinX' V='0.3772048179099101' F='Inh'/><Cell N='TxtPinY' V='0.04616144910460959' F='Inh'/><Cell N='TxtWidth' V='0.7544096358198201' F='Inh'/><Cell N='TxtHeight' V='0.09232289820921918' F='Inh'/><Cell N='TxtLocPinX' V='0.3772048179099101' F='Inh'/><Cell N='TxtLocPinY' V='0.04616144910460959' F='Inh'/><Cell N='TextDirection' V='1'/><Cell N='LinePattern' V='1'/><Cell N='LineGradientDir' V='0'/><Cell N='LineGradientAngle' V='1.5707963267949' U='DEG'/><Cell N='FillGradientDir' V='0'/><Cell N='FillGradientAngle' V='1.5707963267949' U='DEG'/><Cell N='LineGradientEnabled' V='1'/><Cell N='FillGradientEnabled' V='1'/><Cell N='UseGroupGradient' V='0'/><Section N='Connection'><Row T='Connection' IX='0'><Cell N='Y' V='0.04616144910460959' F='Inh'/></Row><Row T='Connection' IX='1'><Cell N='X' V='0.7544096358198201' F='Inh'/><Cell N='Y' V='0.04616144910460959' F='Inh'/></Row><Row T='Connection' IX='2'><Cell N='X' V='0.3772048179099101' F='Inh'/></Row><Row T='Connection' IX='3'><Cell N='X' V='0.3772048179099101' F='Inh'/><Cell N='Y' V='0.09232289820921918' F='Inh'/></Row></Section><Section N='LineGradient'><Row IX='0'><Cell N='GradientStopColor' V='#fbf6f5' F='THEMEGUARD(MSOTINT(THEMEVAL("AccentColor"),95))'/><Cell N='GradientStopColorTrans' V='0'/><Cell N='GradientStopPosition' V='0'/></Row><Row IX='1'><Cell N='GradientStopColor' V='#e2b0ab' F='THEMEGUARD(MSOTINT(THEMEVAL("AccentColor"),55))'/><Cell N='GradientStopColorTrans' V='0'/><Cell N='GradientStopPosition' V='0.74'/></Row><Row IX='2'><Cell N='GradientStopColor' V='#e2b0ab' F='THEMEGUARD(MSOTINT(THEMEVAL("AccentColor"),55))'/><Cell N='GradientStopColorTrans' V='0'/><Cell N='GradientStopPosition' V='0.83'/></Row><Row IX='3'><Cell N='GradientStopColor' V='#eccac7' F='THEMEGUARD(MSOTINT(THEMEVAL("AccentColor"),70))'/><Cell N='GradientStopColorTrans' V='0'/><Cell N='GradientStopPosition' V='1'/></Row><Row IX='4' Del='1'/><Row IX='5' Del='1'/><Row IX='6' Del='1'/><Row IX='7' Del='1'/><Row IX='8' Del='1'/><Row IX='9' Del='1'/></Section><Section N='FillGradient'><Row IX='0'><Cell N='GradientStopColor' V='#fbf6f5' F='THEMEGUARD(MSOTINT(THEMEVAL("AccentColor"),95))'/><Cell N='GradientStopColorTrans' V='0'/><Cell N='GradientStopPosition' V='0'/></Row><Row IX='1'><Cell N='GradientStopColor' V='#f0d3d1' F='THEMEGUARD(RGB(240,211,209))'/><Cell N='GradientStopColorTrans' V='0'/><Cell N='GradientStopPosition' V='0.37'/></Row><Row IX='2'><Cell N='GradientStopColor' V='#eac2bf' F='THEMEGUARD(RGB(234,194,191))'/><Cell N='GradientStopColorTrans' V='0'/><Cell N='GradientStopPosition' V='0.555'/></Row><Row IX='3'><Cell N='GradientStopColor' V='#e7b9b6' F='THEMEGUARD(RGB(231,185,182))'/><Cell N='GradientStopColorTrans' V='0'/><Cell N='GradientStopPosition' V='0.65'/></Row><Row IX='4'><Cell N='GradientStopColor' V='#e2b0ab' F='THEMEGUARD(MSOTINT(THEMEVAL("AccentColor"),55))'/><Cell N='GradientStopColorTrans' V='0'/><Cell N='GradientStopPosition' V='0.74'/></Row><Row IX='5'><Cell N='GradientStopColor' V='#e2b0ab' F='THEMEGUARD(MSOTINT(THEMEVAL("AccentColor"),55))'/><Cell N='GradientStopColorTrans' V='0'/><Cell N='GradientStopPosition' V='0.83'/></Row><Row IX='6'><Cell N='GradientStopColor' V='#eccac7' F='THEMEGUARD(MSOTINT(THEMEVAL("AccentColor"),70))'/><Cell N='GradientStopColorTrans' V='0'/><Cell N='GradientStopPosition' V='1'/></Row><Row IX='7' Del='1'/><Row IX='8' Del='1'/><Row IX='9' Del='1'/></Section><Section N='Geometry' IX='0'><Row T='LineTo' IX='2'><Cell N='X' V='0.7544096358198201' F='Inh'/></Row><Row T='LineTo' IX='3'><Cell N='X' V='0.7544096358198201' F='Inh'/><Cell N='Y' V='0.09232289820921918' F='Inh'/></Row><Row T='LineTo' IX='4'><Cell N='Y' V='0.09232289820921918' F='Inh'/></Row></Section><Text/></Shape><Shape ID='521' NameU='External entity 1.521' Name='外部实体 1.521' Type='Shape' Master='6'><Cell N='PinX' V='0.6970340527766497'/><Cell N='PinY' V='1.144145455589475'/><Cell N='Width' V='0.7544096358198201'/><Cell N='Height' V='0.09232289820921918'/><Cell N='LocPinX' V='0.3772048179099101' F='Width*0.5'/><Cell N='LocPinY' V='0.0461614491046096' F='Height*0.5'/><Cell N='Angle' V='1.570796326794901'/><Cell N='LayerMember' V='1'/><Cell N='TxtPinX' V='0.3772048179099101' F='Inh'/><Cell N='TxtPinY' V='0.04616144910460959' F='Inh'/><Cell N='TxtWidth' V='0.7544096358198201' F='Inh'/><Cell N='TxtHeight' V='0.09232289820921918' F='Inh'/><Cell N='TxtLocPinX' V='0.3772048179099101' F='Inh'/><Cell N='TxtLocPinY' V='0.04616144910460959' F='Inh'/><Cell N='TextDirection' V='1'/><Cell N='LinePattern' V='1'/><Cell N='LineGradientDir' V='0'/><Cell N='LineGradientAngle' V='1.5707963267949' U='DEG'/><Cell N='FillGradientDir' V='0'/><Cell N='FillGradientAngle' V='1.5707963267949' U='DEG'/><Cell N='LineGradientEnabled' V='1'/><Cell N='FillGradientEnabled' V='1'/><Cell N='UseGroupGradient' V='0'/><Section N='Connection'><Row T='Connection' IX='0'><Cell N='Y' V='0.04616144910460959' F='Inh'/></Row><Row T='Connection' IX='1'><Cell N='X' V='0.7544096358198201' F='Inh'/><Cell N='Y' V='0.04616144910460959' F='Inh'/></Row><Row T='Connection' IX='2'><Cell N='X' V='0.3772048179099101' F='Inh'/></Row><Row T='Connection' IX='3'><Cell N='X' V='0.3772048179099101' F='Inh'/><Cell N='Y' V='0.09232289820921918' F='Inh'/></Row></Section><Section N='LineGradient'><Row IX='0'><Cell N='GradientStopColor' V='#fbf6f5' F='THEMEGUARD(MSOTINT(THEMEVAL("AccentColor"),95))'/><Cell N='GradientStopColorTrans' V='0'/><Cell N='GradientStopPosition' V='0'/></Row><Row IX='1'><Cell N='GradientStopColor' V='#e2b0ab' F='THEMEGUARD(MSOTINT(THEMEVAL("AccentColor"),55))'/><Cell N='GradientStopColorTrans' V='0'/><Cell N='GradientStopPosition' V='0.74'/></Row><Row IX='2'><Cell N='GradientStopColor' V='#e2b0ab' F='THEMEGUARD(MSOTINT(THEMEVAL("AccentColor"),55))'/><Cell N='GradientStopColorTrans' V='0'/><Cell N='GradientStopPosition' V='0.83'/></Row><Row IX='3'><Cell N='GradientStopColor' V='#eccac7' F='THEMEGUARD(MSOTINT(THEMEVAL("AccentColor"),70))'/><Cell N='GradientStopColorTrans' V='0'/><Cell N='GradientStopPosition' V='1'/></Row><Row IX='4' Del='1'/><Row IX='5' Del='1'/><Row IX='6' Del='1'/><Row IX='7' Del='1'/><Row IX='8' Del='1'/><Row IX='9' Del='1'/></Section><Section N='FillGradient'><Row IX='0'><Cell N='GradientStopColor' V='#fbf6f5' F='THEMEGUARD(MSOTINT(THEMEVAL("AccentColor"),95))'/><Cell N='GradientStopColorTrans' V='0'/><Cell N='GradientStopPosition' V='0'/></Row><Row IX='1'><Cell N='GradientStopColor' V='#f0d3d1' F='THEMEGUARD(RGB(240,211,209))'/><Cell N='GradientStopColorTrans' V='0'/><Cell N='GradientStopPosition' V='0.37'/></Row><Row IX='2'><Cell N='GradientStopColor' V='#eac2bf' F='THEMEGUARD(RGB(234,194,191))'/><Cell N='GradientStopColorTrans' V='0'/><Cell N='GradientStopPosition' V='0.555'/></Row><Row IX='3'><Cell N='GradientStopColor' V='#e7b9b6' F='THEMEGUARD(RGB(231,185,182))'/><Cell N='GradientStopColorTrans' V='0'/><Cell N='GradientStopPosition' V='0.65'/></Row><Row IX='4'><Cell N='GradientStopColor' V='#e2b0ab' F='THEMEGUARD(MSOTINT(THEMEVAL("AccentColor"),55))'/><Cell N='GradientStopColorTrans' V='0'/><Cell N='GradientStopPosition' V='0.74'/></Row><Row IX='5'><Cell N='GradientStopColor' V='#e2b0ab' F='THEMEGUARD(MSOTINT(THEMEVAL("AccentColor"),55))'/><Cell N='GradientStopColorTrans' V='0'/><Cell N='GradientStopPosition' V='0.83'/></Row><Row IX='6'><Cell N='GradientStopColor' V='#eccac7' F='THEMEGUARD(MSOTINT(THEMEVAL("AccentColor"),70))'/><Cell N='GradientStopColorTrans' V='0'/><Cell N='GradientStopPosition' V='1'/></Row><Row IX='7' Del='1'/><Row IX='8' Del='1'/><Row IX='9' Del='1'/></Section><Section N='Geometry' IX='0'><Row T='LineTo' IX='2'><Cell N='X' V='0.7544096358198201' F='Inh'/></Row><Row T='LineTo' IX='3'><Cell N='X' V='0.7544096358198201' F='Inh'/><Cell N='Y' V='0.09232289820921918' F='Inh'/></Row><Row T='LineTo' IX='4'><Cell N='Y' V='0.09232289820921918' F='Inh'/></Row></Section><Text/></Shape><Shape ID='522' Type='Shape' LineStyle='1' FillStyle='1' TextStyle='3'><Cell N='PinX' V='1.620267855870158'/><Cell N='PinY' V='5.749736668237162'/><Cell N='Width' V='0.7913387126037821'/><Cell N='Height' V='1.925590867335869'/><Cell N='LocPinX' V='0.395669356301891' F='Width*0.5'/><Cell N='LocPinY' V='0.9627954336679344' F='Height*0.5'/><Cell N='Angle' V='1.570796326794901'/><Cell N='FlipX' V='0'/><Cell N='FlipY' V='0'/><Cell N='ResizeMode' V='0'/><Cell N='EventDblClick' V='0' F='OPENTEXTWIN()'/><Cell N='TextDirection' V='1'/><Cell N='LinePattern' V='0' F='THEMEGUARD(0)'/><Cell N='FillPattern' V='0' F='THEMEGUARD(0)'/><Cell N='ShdwPattern' V='0' F='THEMEGUARD(0)'/><Cell N='LineGradientEnabled' V='0' F='THEMEGUARD(FALSE)'/><Cell N='FillGradientEnabled' V='0' F='THEMEGUARD(FALSE)'/><Cell N='QuickStyleVariation' V='3'/><Section N='Character'><Row IX='0'><Cell N='Size' V='0.25' U='PT'/></Row></Section><Section N='Geometry' IX='0'><Cell N='NoFill' V='0'/><Cell N='NoLine' V='0'/><Cell N='NoShow' V='0'/><Cell N='NoSnap' V='0'/><Cell N='NoQuickDrag' V='0'/><Row T='RelMoveTo' IX='1'><Cell N='X' V='0'/><Cell N='Y' V='0'/></Row><Row T='RelLineTo' IX='2'><Cell N='X' V='1'/><Cell N='Y' V='0'/></Row><Row T='RelLineTo' IX='3'><Cell N='X' V='1'/><Cell N='Y' V='1'/></Row><Row T='RelLineTo' IX='4'><Cell N='X' V='0'/><Cell N='Y' V='1'/></Row><Row T='RelLineTo' IX='5'><Cell N='X' V='0'/><Cell N='Y' V='0'/></Row></Section><Text><cp IX='0'/>CWT(X)
</Text></Shape><Shape ID='525' NameU='Block Single Arrow.525' Name='块状单箭头.525' Type='Shape' Master='12'><Cell N='PinX' V='1.620267855870158' F='Inh'/><Cell N='PinY' V='5.052039734860275' F='Inh'/><Cell N='Width' V='0.6040551541499921' F='Inh'/><Cell N='LocPinX' V='0.3020275770749961' F='Inh'/><Cell N='Angle' V='1.57079632679489' F='Inh'/><Cell N='BeginX' V='1.620267855870156' F='PAR(PNT(Sheet.542!Connections.X2,Sheet.542!Connections.Y2))'/><Cell N='BeginY' V='4.750012157785279' F='PAR(PNT(Sheet.542!Connections.X2,Sheet.542!Connections.Y2))'/><Cell N='EndX' V='1.62026785587016' F='_WALKGLUE(EndTrigger,BegTrigger,WalkPreference)'/><Cell N='EndY' V='5.354067311935271' F='_WALKGLUE(EndTrigger,BegTrigger,WalkPreference)'/><Cell N='WalkPreference' V='0'/><Cell N='BegTrigger' V='2' F='_XFTRIGGER(Sheet.542!EventXFMod)'/><Cell N='EndTrigger' V='2' F='_XFTRIGGER(Sheet.522!EventXFMod)'/><Cell N='Comment' V='块状单箭头' F='Inh'/><Cell N='TxtPinX' V='0.3020275770749961' F='Inh'/><Cell N='TxtWidth' V='0.6040551541499921' F='Inh'/><Cell N='TxtLocPinX' V='0.3020275770749961' F='Inh'/><Cell N='FillGradientDir' V='0'/><Cell N='FillGradientAngle' V='1.5707963267949' U='DEG'/><Cell N='FillGradientEnabled' V='1'/><Cell N='UseGroupGradient' V='0'/><Section N='Connection'><Row T='Connection' IX='1'><Cell N='X' V='0.6040551541499921' F='Inh'/></Row></Section><Section N='FillGradient'><Row IX='0'><Cell N='GradientStopColor' V='#fbf6f5' F='THEMEGUARD(MSOTINT(THEMEVAL("AccentColor"),95))'/><Cell N='GradientStopColorTrans' V='0'/><Cell N='GradientStopPosition' V='0'/></Row><Row IX='1'><Cell N='GradientStopColor' V='#e2b0ab' F='THEMEGUARD(MSOTINT(THEMEVAL("AccentColor"),55))'/><Cell N='GradientStopColorTrans' V='0'/><Cell N='GradientStopPosition' V='0.74'/></Row><Row IX='2'><Cell N='GradientStopColor' V='#e2b0ab' F='THEMEGUARD(MSOTINT(THEMEVAL("AccentColor"),55))'/><Cell N='GradientStopColorTrans' V='0'/><Cell N='GradientStopPosition' V='0.83'/></Row><Row IX='3'><Cell N='GradientStopColor' V='#eccac7' F='THEMEGUARD(MSOTINT(THEMEVAL("AccentColor"),70))'/><Cell N='GradientStopColorTrans' V='0'/><Cell N='GradientStopPosition' V='1'/></Row><Row IX='4' Del='1'/><Row IX='5' Del='1'/><Row IX='6' Del='1'/><Row IX='7' Del='1'/><Row IX='8' Del='1'/><Row IX='9' Del='1'/></Section><Section N='Geometry' IX='0'><Row T='LineTo' IX='3'><Cell N='X' V='0.5056299572995984' F='Inh'/></Row><Row T='LineTo' IX='4'><Cell N='X' V='0.5056299572995984' F='Inh'/></Row><Row T='LineTo' IX='5'><Cell N='X' V='0.6040551541499921' F='Inh'/></Row><Row T='LineTo' IX='6'><Cell N='X' V='0.5056299572995984' F='Inh'/></Row><Row T='LineTo' IX='7'><Cell N='X' V='0.5056299572995984' F='Inh'/></Row></Section></Shape><Shape ID='541' NameU='External entity 1.541' Name='外部实体 1.541' Type='Shape' Master='6'><Cell N='PinX' V='1.620267855870163'/><Cell N='PinY' V='3.512886033552242'/><Cell N='Width' V='0.4220473133886843'/><Cell N='Height' V='1.571609646455267'/><Cell N='LocPinX' V='0.2110236566943422' F='Width*0.5'/><Cell N='LocPinY' V='0.7858048232276339' F='Height*0.5'/><Cell N='Angle' V='1.570796326794901'/><Cell N='LayerMember' V='1'/><Cell N='TxtPinX' V='0.2110236566943422' F='Inh'/><Cell N='TxtPinY' V='0.7858048232276337' F='Inh'/><Cell N='TxtWidth' V='0.4220473133886843' F='Inh'/><Cell N='TxtHeight' V='1.571609646455267' F='Inh'/><Cell N='TxtLocPinX' V='0.2110236566943422' F='Inh'/><Cell N='TxtLocPinY' V='0.7858048232276337' F='Inh'/><Cell N='TextDirection' V='1'/><Cell N='Rounding' V='0.07874015748031496' U='MM' F='MIN(2MM,SETATREFEXPR(3MM))'/><Cell N='FillGradientDir' V='0'/><Cell N='FillGradientAngle' V='1.5707963267949' U='DEG'/><Cell N='FillGradientEnabled' V='1'/><Cell N='UseGroupGradient' V='0'/><Section N='Connection'><Row T='Connection' IX='0'><Cell N='Y' V='0.7858048232276337' F='Inh'/></Row><Row T='Connection' IX='1'><Cell N='X' V='0.4220473133886843' F='Inh'/><Cell N='Y' V='0.7858048232276337' F='Inh'/></Row><Row T='Connection' IX='2'><Cell N='X' V='0.2110236566943422' F='Inh'/></Row><Row T='Connection' IX='3'><Cell N='X' V='0.2110236566943422' F='Inh'/><Cell N='Y' V='1.571609646455267' F='Inh'/></Row></Section><Section N='FillGradient'><Row IX='0'><Cell N='GradientStopColor' V='#fbf6f5' F='THEMEGUARD(MSOTINT(THEMEVAL("AccentColor"),95))'/><Cell N='GradientStopColorTrans' V='0'/><Cell N='GradientStopPosition' V='0'/></Row><Row IX='1'><Cell N='GradientStopColor' V='#e2b0ab' F='THEMEGUARD(MSOTINT(THEMEVAL("AccentColor"),55))'/><Cell N='GradientStopColorTrans' V='0'/><Cell N='GradientStopPosition' V='0.74'/></Row><Row IX='2'><Cell N='GradientStopColor' V='#e2b0ab' F='THEMEGUARD(MSOTINT(THEMEVAL("AccentColor"),55))'/><Cell N='GradientStopColorTrans' V='0'/><Cell N='GradientStopPosition' V='0.83'/></Row><Row IX='3'><Cell N='GradientStopColor' V='#eccac7' F='THEMEGUARD(MSOTINT(THEMEVAL("AccentColor"),70))'/><Cell N='GradientStopColorTrans' V='0'/><Cell N='GradientStopPosition' V='1'/></Row><Row IX='4' Del='1'/><Row IX='5' Del='1'/><Row IX='6' Del='1'/><Row IX='7' Del='1'/><Row IX='8' Del='1'/><Row IX='9' Del='1'/></Section><Section N='Character'><Row IX='0'><Cell N='Size' V='0.25' U='PT'/></Row></Section><Section N='Geometry' IX='0'><Row T='LineTo' IX='2'><Cell N='X' V='0.4220473133886843' F='Inh'/></Row><Row T='LineTo' IX='3'><Cell N='X' V='0.4220473133886843' F='Inh'/><Cell N='Y' V='1.571609646455267' F='Inh'/></Row><Row T='LineTo' IX='4'><Cell N='Y' V='1.571609646455267' F='Inh'/></Row></Section><Text><cp IX='0'/>SUM
</Text></Shape><Shape ID='542' NameU='External entity 1.542' Name='外部实体 1.542' Type='Shape' Master='6'><Cell N='PinX' V='1.620267855870157'/><Cell N='PinY' V='4.538988501090937'/><Cell N='Width' V='0.4220473133886843'/><Cell N='Height' V='1.571609646455267'/><Cell N='LocPinX' V='0.2110236566943422' F='Width*0.5'/><Cell N='LocPinY' V='0.7858048232276339' F='Height*0.5'/><Cell N='Angle' V='1.570796326794901'/><Cell N='LayerMember' V='1'/><Cell N='TxtPinX' V='0.2110236566943422' F='Inh'/><Cell N='TxtPinY' V='0.7858048232276337' F='Inh'/><Cell N='TxtWidth' V='0.4220473133886843' F='Inh'/><Cell N='TxtHeight' V='1.571609646455267' F='Inh'/><Cell N='TxtLocPinX' V='0.2110236566943422' F='Inh'/><Cell N='TxtLocPinY' V='0.7858048232276337' F='Inh'/><Cell N='TextDirection' V='1'/><Cell N='Rounding' V='0.07874015748031496' U='MM' F='MIN(2MM,SETATREFEXPR(3MM))'/><Cell N='FillGradientDir' V='0'/><Cell N='FillGradientAngle' V='1.5707963267949' U='DEG'/><Cell N='FillGradientEnabled' V='1'/><Cell N='UseGroupGradient' V='0'/><Section N='Connection'><Row T='Connection' IX='0'><Cell N='Y' V='0.7858048232276337' F='Inh'/></Row><Row T='Connection' IX='1'><Cell N='X' V='0.4220473133886843' F='Inh'/><Cell N='Y' V='0.7858048232276337' F='Inh'/></Row><Row T='Connection' IX='2'><Cell N='X' V='0.2110236566943422' F='Inh'/></Row><Row T='Connection' IX='3'><Cell N='X' V='0.2110236566943422' F='Inh'/><Cell N='Y' V='1.571609646455267' F='Inh'/></Row></Section><Section N='FillGradient'><Row IX='0'><Cell N='GradientStopColor' V='#fbf6f5' F='THEMEGUARD(MSOTINT(THEMEVAL("AccentColor"),95))'/><Cell N='GradientStopColorTrans' V='0'/><Cell N='GradientStopPosition' V='0'/></Row><Row IX='1'><Cell N='GradientStopColor' V='#e2b0ab' F='THEMEGUARD(MSOTINT(THEMEVAL("AccentColor"),55))'/><Cell N='GradientStopColorTrans' V='0'/><Cell N='GradientStopPosition' V='0.74'/></Row><Row IX='2'><Cell N='GradientStopColor' V='#e2b0ab' F='THEMEGUARD(MSOTINT(THEMEVAL("AccentColor"),55))'/><Cell N='GradientStopColorTrans' V='0'/><Cell N='GradientStopPosition' V='0.83'/></Row><Row IX='3'><Cell N='GradientStopColor' V='#eccac7' F='THEMEGUARD(MSOTINT(THEMEVAL("AccentColor"),70))'/><Cell N='GradientStopColorTrans' V='0'/><Cell N='GradientStopPosition' V='1'/></Row><Row IX='4' Del='1'/><Row IX='5' Del='1'/><Row IX='6' Del='1'/><Row IX='7' Del='1'/><Row IX='8' Del='1'/><Row IX='9' Del='1'/></Section><Section N='Character'><Row IX='0'><Cell N='Size' V='0.2222222222222222' U='PT'/></Row></Section><Section N='Geometry' IX='0'><Row T='LineTo' IX='2'><Cell N='X' V='0.4220473133886843' F='Inh'/></Row><Row T='LineTo' IX='3'><Cell N='X' V='0.4220473133886843' F='Inh'/><Cell N='Y' V='1.571609646455267' F='Inh'/></Row><Row T='LineTo' IX='4'><Cell N='Y' V='1.571609646455267' F='Inh'/></Row></Section><Text><cp IX='0'/>Conv1d(3)
</Text></Shape></Shapes><Connects><Connect FromSheet='525' FromCell='BeginX' FromPart='9' ToSheet='542' ToCell='Connections.X2' ToPart='101'/><Connect FromSheet='495' FromCell='EndX' FromPart='12' ToSheet='542' ToCell='Connections.X1' ToPart='100'/><Connect FromSheet='495' FromCell='BeginX' FromPart='9' ToSheet='541' ToCell='Connections.X2' ToPart='101'/><Connect FromSheet='493' FromCell='EndX' FromPart='12' ToSheet='541' ToCell='Connections.X1' ToPart='100'/><Connect FromSheet='493' FromCell='BeginX' FromPart='9' ToSheet='492' ToCell='Connections.X2' ToPart='101'/><Connect FromSheet='481' FromCell='EndX' FromPart='12' ToSheet='492' ToCell='Connections.X1' ToPart='100'/><Connect FromSheet='481' FromCell='BeginX' FromPart='9' ToSheet='511' ToCell='Connections.X2' ToPart='101'/><Connect FromSheet='525' FromCell='EndX' FromPart='12' ToSheet='522' ToCell='PinX' ToPart='3'/></Connects></PageContents>
