# Supplementary material for: CL-Informer: Long time series prediction model based on continuous wavelet transform
Source: PLoS One. 2024 Sep 13;19(9):e0303990. doi: 10.1371/journal.pone.0303990 (PMC11398660; doi:10.1371/journal.pone.0303990)
Supplement: S1 Fig — Show the composition and execution flow of CWT embedding layer. (VSDX) [file pone.0303990.s001.vsdx › visio/windows.xml]

<?xml version='1.0' encoding='utf-8' ?>
<Windows ClientWidth='1920' ClientHeight='859' xmlns='http://schemas.microsoft.com/office/visio/2012/main' xmlns:r='http://schemas.openxmlformats.org/officeDocument/2006/relationships' xml:space='preserve'><Window ID='0' WindowType='Drawing' WindowState='1073741824' WindowLeft='-8' WindowTop='-31' WindowWidth='1936' WindowHeight='898' ContainerType='Page' Page='0' ViewScale='1.016' ViewCenterX='2.1290924901287' ViewCenterY='3.4604228306715'><ShowRulers>1</ShowRulers><ShowGrid>0</ShowGrid><ShowPageBreaks>1</ShowPageBreaks><ShowGuides>1</ShowGuides><ShowConnectionPoints>1</ShowConnectionPoints><GlueSettings>9</GlueSettings><SnapSettings>65847</SnapSettings><SnapExtensions>34</SnapExtensions><SnapAngles/><DynamicGridEnabled>1</DynamicGridEnabled><TabSplitterPos>0.5</TabSplitterPos></Window><Window ID='1' WindowType='Stencil' WindowState='1025' WindowLeft='0' WindowTop='-10' WindowWidth='247' WindowHeight='852' Document='C:\Program Files\Microsoft Office\Root\Office16\visio content\2052\MAP3D_M.vssx' ParentWindow='0'><StencilGroup>10</StencilGroup><StencilGroupPos>1</StencilGroupPos></Window><Window ID='2' WindowType='Stencil' WindowState='1025' WindowLeft='0' WindowTop='-10' WindowWidth='247' WindowHeight='852' Document='C:\Program Files\Microsoft Office\Root\Office16\visio content\2052\WFOBME_M.vssx' ParentWindow='0'><StencilGroup>10</StencilGroup><StencilGroupPos>2</StencilGroupPos></Window><Window ID='3' WindowType='Stencil' WindowState='1025' WindowLeft='0' WindowTop='-10' WindowWidth='247' WindowHeight='852' Document='C:\Program Files\Microsoft Office\Root\Office16\visio content\2052\SPWT2_M.vssx' ParentWindow='0'><StencilGroup>10</StencilGroup><StencilGroupPos>3</StencilGroupPos></Window><Window ID='4' WindowType='Stencil' WindowState='1025' WindowLeft='0' WindowTop='-10' WindowWidth='247' WindowHeight='852' Document='C:\Program Files\Microsoft Office\Root\Office16\visio content\2052\SPWT_M.vssx' ParentWindow='0'><StencilGroup>10</StencilGroup><StencilGroupPos>4</StencilGroupPos></Window><Window ID='5' WindowType='Stencil' WindowState='1025' WindowLeft='0' WindowTop='-10' WindowWidth='247' WindowHeight='852' Document='C:\Program Files\Microsoft Office\Root\Office16\visio content\2052\XFUNC_M.vssx' ParentWindow='0'><StencilGroup>10</StencilGroup><StencilGroupPos>5</StencilGroupPos></Window><Window ID='6' WindowType='Stencil' WindowState='1025' WindowLeft='0' WindowTop='-10' WindowWidth='247' WindowHeight='852' Document='C:\Program Files\Microsoft Office\Root\Office16\visio content\2052\WFDEME_M.vssx' ParentWindow='0'><StencilGroup>10</StencilGroup><StencilGroupPos>6</StencilGroupPos></Window><Window ID='7' WindowType='Stencil' WindowState='1025' WindowLeft='0' WindowTop='-10' WindowWidth='247' WindowHeight='852' Document='C:\Program Files\Microsoft Office\Root\Office16\visio content\2052\WFDEP_M.vssx' ParentWindow='0'><StencilGroup>10</StencilGroup><StencilGroupPos>7</StencilGroupPos></Window><Window ID='8' WindowType='Stencil' WindowState='1025' WindowLeft='0' WindowTop='-10' WindowWidth='247' WindowHeight='852' Document='C:\Program Files\Microsoft Office\Root\Office16\visio content\2052\ARROWS_M.vssx' ParentWindow='0'><StencilGroup>10</StencilGroup><StencilGroupPos>8</StencilGroupPos></Window><Window ID='9' WindowType='Stencil' WindowState='1025' WindowLeft='0' WindowTop='-10' WindowWidth='247' WindowHeight='852' Document='C:\Program Files\Microsoft Office\Root\Office16\visio content\2052\WFOBJ_M.vssx' ParentWindow='0'><StencilGroup>10</StencilGroup><StencilGroupPos>9</StencilGroupPos></Window><Window ID='10' WindowType='Stencil' WindowState='1025' WindowLeft='0' WindowTop='-10' WindowWidth='247' WindowHeight='852' Document='C:\Program Files\Microsoft Office\Root\Office16\visio content\2052\WFSTME_M.vssx' ParentWindow='0'><StencilGroup>10</StencilGroup><StencilGroupPos>10</StencilGroupPos></Window><Window ID='11' WindowType='Stencil' WindowState='1025' WindowLeft='0' WindowTop='-10' WindowWidth='247' WindowHeight='852' Document='C:\Program Files\Microsoft Office\Root\Office16\visio content\2052\SPWA_M.vssx' ParentWindow='0'><StencilGroup>10</StencilGroup><StencilGroupPos>11</StencilGroupPos></Window><Window ID='12' WindowType='Stencil' WindowState='1025' WindowLeft='0' WindowTop='-10' WindowWidth='247' WindowHeight='852' Document='C:\Program Files\Microsoft Office\Root\Office16\visio content\2052\FLOSHP_M.vssx' ParentWindow='0'><StencilGroup>10</StencilGroup><StencilGroupPos>12</StencilGroupPos></Window><Window ID='13' WindowType='Stencil' WindowState='1025' WindowLeft='0' WindowTop='-10' WindowWidth='247' WindowHeight='852' Document='C:\Program Files\Microsoft Office\Root\Office16\visio content\2052\BPMN_M.vssx' ParentWindow='0'><StencilGroup>10</StencilGroup><StencilGroupPos>13</StencilGroupPos></Window><Window ID='14' WindowType='Stencil' WindowState='1025' WindowLeft='0' WindowTop='-10' WindowWidth='247' WindowHeight='852' Document='C:\Program Files\Microsoft Office\Root\Office16\visio content\2052\SDL_M.vssx' ParentWindow='0'><StencilGroup>10</StencilGroup><StencilGroupPos>14</StencilGroupPos></Window><Window ID='15' WindowType='Stencil' WindowState='1025' WindowLeft='0' WindowTop='-10' WindowWidth='247' WindowHeight='852' Document='C:\Program Files\Microsoft Office\Root\Office16\visio content\2052\IDEF0_M.vssx' ParentWindow='0'><StencilGroup>10</StencilGroup><StencilGroupPos>15</StencilGroupPos></Window><Window ID='16' WindowType='Stencil' WindowState='1025' WindowLeft='0' WindowTop='-10' WindowWidth='247' WindowHeight='852' Document='C:\Program Files\Microsoft Office\Root\Office16\visio content\2052\BASFLO_M.vssx' ParentWindow='0'><StencilGroup>10</StencilGroup><StencilGroupPos>16</StencilGroupPos></Window><Window ID='17' WindowType='Stencil' WindowState='67109889' WindowLeft='0' WindowTop='-10' WindowWidth='247' WindowHeight='852' Document='C:\Program Files\Microsoft Office\Root\Office16\visio content\2052\BASIC_M.vssx' ParentWindow='0'><StencilGroup>10</StencilGroup><StencilGroupPos>17</StencilGroupPos></Window></Windows>
