# Supplementary material for: CL-Informer: Long time series prediction model based on continuous wavelet transform
Source: PLoS One. 2024 Sep 13;19(9):e0303990. doi: 10.1371/journal.pone.0303990 (PMC11398660; doi:10.1371/journal.pone.0303990)
Supplement: S1 Fig — Show the composition and execution flow of CWT embedding layer. (VSDX) [file pone.0303990.s001.vsdx › visio/theme/theme1.xml]

<?xml version="1.0" encoding="UTF-8" standalone="yes"?>
<a:theme xmlns:a="http://schemas.openxmlformats.org/drawingml/2006/main" name="简单"><a:themeElements><a:clrScheme name="简单"><a:dk1><a:srgbClr val="000000"/></a:dk1><a:lt1><a:srgbClr val="FFFFFF"/></a:lt1><a:dk2><a:srgbClr val="44546A"/></a:dk2><a:lt2><a:srgbClr val="E7E6E6"/></a:lt2><a:accent1><a:srgbClr val="C05046"/></a:accent1><a:accent2><a:srgbClr val="9DBB61"/></a:accent2><a:accent3><a:srgbClr val="AB9AC0"/></a:accent3><a:accent4><a:srgbClr val="4BACC6"/></a:accent4><a:accent5><a:srgbClr val="F59D56"/></a:accent5><a:accent6><a:srgbClr val="FFC000"/></a:accent6><a:hlink><a:srgbClr val="0563C1"/></a:hlink><a:folHlink><a:srgbClr val="954F72"/></a:folHlink><a:extLst><a:ext uri="{2703A3B3-D2E1-43D9-8057-6E9D74E0F44A}"><vt:schemeID xmlns:vt="http://schemas.microsoft.com/office/visio/2012/theme" schemeEnum="37" schemeGUID="{00000000-0000-0000-0000-000000000000}"/></a:ext><a:ext uri="{093E89EA-6996-430E-BFF9-83A9FAAAAB73}"><vt:bkgnd xmlns:vt="http://schemas.microsoft.com/office/visio/2012/theme"><a:srgbClr val="FFFFFF"/></vt:bkgnd></a:ext><a:ext uri="{DDD2D869-C2EF-471E-B8FA-914AFA308C9F}"><vt:variationClrSchemeLst xmlns:vt="http://schemas.microsoft.com/office/visio/2012/theme"><vt:variationClrScheme monotone="1"><vt:varColor1><a:srgbClr val="000000"/></vt:varColor1><vt:varColor2><a:srgbClr val="C05046"/></vt:varColor2><vt:varColor3><a:srgbClr val="9DBB61"/></vt:varColor3><vt:varColor4><a:srgbClr val="AB9AC0"/></vt:varColor4><vt:varColor5><a:srgbClr val="4BACC6"/></vt:varColor5><vt:varColor6><a:srgbClr val="F59D56"/></vt:varColor6><vt:varColor7><a:srgbClr val="FFC000"/></vt:varColor7></vt:variationClrScheme><vt:variationClrScheme monotone="1"><vt:varColor1><a:srgbClr val="5B9BD5"/></vt:varColor1><vt:varColor2><a:srgbClr val="C05046"/></vt:varColor2><vt:varColor3><a:srgbClr val="9DBB61"/></vt:varColor3><vt:varColor4><a:srgbClr val="AB9AC0"/></vt:varColor4><vt:varColor5><a:srgbClr val="4BACC6"/></vt:varColor5><vt:varColor6><a:srgbClr val="F59D56"/></vt:varColor6><vt:varColor7><a:srgbClr val="FFC000"/></vt:varColor7></vt:variationClrScheme><vt:variationClrScheme><vt:varColor1><a:srgbClr val="000000"/></vt:varColor1><vt:varColor2><a:srgbClr val="7F7F7F"/></vt:varColor2><vt:varColor3><a:srgbClr val="3F3F3F"/></vt:varColor3><vt:varColor4><a:srgbClr val="7F7F7F"/></vt:varColor4><vt:varColor5><a:srgbClr val="C05046"/></vt:varColor5><vt:varColor6><a:srgbClr val="9DBB61"/></vt:varColor6><vt:varColor7><a:srgbClr val="FFC000"/></vt:varColor7></vt:variationClrScheme><vt:variationClrScheme><vt:varColor1><a:srgbClr val="0070C0"/></vt:varColor1><vt:varColor2><a:srgbClr val="00B050"/></vt:varColor2><vt:varColor3><a:srgbClr val="000000"/></vt:varColor3><vt:varColor4><a:srgbClr val="FF0000"/></vt:varColor4><vt:varColor5><a:srgbClr val="FFC000"/></vt:varColor5><vt:varColor6><a:srgbClr val="7030A0"/></vt:varColor6><vt:varColor7><a:srgbClr val="FFFF00"/></vt:varColor7></vt:variationClrScheme></vt:variationClrSchemeLst></a:ext></a:extLst></a:clrScheme><a:fontScheme name="简单"><a:majorFont><a:latin typeface="Calibri"/><a:ea typeface=""/><a:cs typeface=""/><a:font script="HANS" typeface="黑体"/><a:font script="HANT" typeface="Microsoft JhengHei"/><a:font script="JPAN" typeface="MS PGothic"/><a:font script="HANG" typeface="Gulim"/><a:font script="ARAB" typeface="Arial"/><a:font script="HEBR" typeface="Arial"/><a:font script="THAI" typeface="Cordia New"/><a:font script="ETHI" typeface="Nyala"/><a:font script="BENG" typeface="Vrinda"/><a:font script="GUJR" typeface="Shruti"/><a:font script="KHMR" typeface="DaunPenh"/><a:font script="KNDA" typeface="Tunga"/><a:font script="GURU" typeface="Raavi"/><a:font script="CANS" typeface="Euphemia"/><a:font script="CHER" typeface="Plantagenet Cherokee"/><a:font script="YIII" typeface="Microsoft Yi Baiti"/><a:font script="TIBT" typeface="Microsoft Himalaya"/><a:font script="THAA" typeface="MV Boli"/><a:font script="DEVA" typeface="Mangal"/><a:font script="TELU" typeface="Gautami"/><a:font script="TAML" typeface="Latha"/><a:font script="SYRC" typeface="Estrangelo Edessa"/><a:font script="ORYA" typeface="Kalinga"/><a:font script="MLYM" typeface="Kartika"/><a:font script="LAOO" typeface="DokChampa"/><a:font script="SINH" typeface="Iskoola Pota"/><a:font script="MONG" typeface="Mongolian Baiti"/><a:font script="VIET" typeface="Times New Roman"/><a:font script="UIGH" typeface="Microsoft Uighur"/><a:font script="GEOR" typeface="Sylfaen"/></a:majorFont><a:minorFont><a:latin typeface="Calibri"/><a:ea typeface=""/><a:cs typeface=""/><a:font script="HANS" typeface="黑体"/><a:font script="HANT" typeface="Microsoft JhengHei"/><a:font script="JPAN" typeface="MS PGothic"/><a:font script="HANG" typeface="Gulim"/><a:font script="ARAB" typeface="Arial"/><a:font script="HEBR" typeface="Arial"/><a:font script="THAI" typeface="Cordia New"/><a:font script="ETHI" typeface="Nyala"/><a:font script="BENG" typeface="Vrinda"/><a:font script="GUJR" typeface="Shruti"/><a:font script="KHMR" typeface="DaunPenh"/><a:font script="KNDA" typeface="Tunga"/><a:font script="GURU" typeface="Raavi"/><a:font script="CANS" typeface="Euphemia"/><a:font script="CHER" typeface="Plantagenet Cherokee"/><a:font script="YIII" typeface="Microsoft Yi Baiti"/><a:font script="TIBT" typeface="Microsoft Himalaya"/><a:font script="THAA" typeface="MV Boli"/><a:font script="DEVA" typeface="Mangal"/><a:font script="TELU" typeface="Gautami"/><a:font script="TAML" typeface="Latha"/><a:font script="SYRC" typeface="Estrangelo Edessa"/><a:font script="ORYA" typeface="Kalinga"/><a:font script="MLYM" typeface="Kartika"/><a:font script="LAOO" typeface="DokChampa"/><a:font script="SINH" typeface="Iskoola Pota"/><a:font script="MONG" typeface="Mongolian Baiti"/><a:font script="VIET" typeface="Times New Roman"/><a:font script="UIGH" typeface="Microsoft Uighur"/><a:font script="GEOR" typeface="Sylfaen"/></a:minorFont><a:extLst><a:ext uri="{B3C0788F-89CC-4CDB-A57D-0664CFDA821B}"><vt:schemeID xmlns:vt="http://schemas.microsoft.com/office/visio/2012/theme" schemeEnum="37" schemeGUID="{00000000-0000-0000-0000-000000000000}"/></a:ext></a:extLst></a:fontScheme><a:fmtScheme name="简单"><a:fillStyleLst><a:solidFill><a:schemeClr val="lt1"/></a:solidFill><a:solidFill><a:schemeClr val="lt1"/></a:solidFill><a:solidFill><a:schemeClr val="lt1"/></a:solidFill><a:solidFill><a:schemeClr val="phClr"><a:satMod val="100000"/><a:lumMod val="100000"/></a:schemeClr></a:solidFill><a:solidFill><a:schemeClr val="phClr"><a:satMod val="100000"/><a:lumMod val="100000"/></a:schemeClr></a:solidFill><a:solidFill><a:schemeClr val="phClr"><a:satMod val="100000"/><a:lumMod val="100000"/></a:schemeClr></a:solidFill></a:fillStyleLst><a:lnStyleLst><a:ln w="9525" cap="rnd" cmpd="sng"><a:solidFill><a:schemeClr val="phClr"><a:satMod val="100000"/><a:lumMod val="100000"/></a:schemeClr></a:solidFill><a:prstDash val="solid"/></a:ln><a:ln w="9525" cap="rnd" cmpd="sng"><a:solidFill><a:schemeClr val="phClr"><a:satMod val="100000"/><a:lumMod val="100000"/></a:schemeClr></a:solidFill><a:prstDash val="solid"/></a:ln><a:ln w="28575" cap="rnd" cmpd="sng"><a:solidFill><a:schemeClr val="phClr"><a:satMod val="100000"/><a:lumMod val="100000"/></a:schemeClr></a:solidFill><a:prstDash val="solid"/></a:ln><a:ln w="9525" cap="rnd" cmpd="sng"><a:solidFill><a:schemeClr val="phClr"><a:satMod val="102000"/><a:lumMod val="49000"/></a:schemeClr></a:solidFill><a:prstDash val="solid"/></a:ln><a:ln w="9525" cap="rnd" cmpd="sng"><a:solidFill><a:schemeClr val="phClr"><a:satMod val="102000"/><a:lumMod val="49000"/></a:schemeClr></a:solidFill><a:prstDash val="solid"/></a:ln><a:ln w="28575" cap="rnd" cmpd="sng"><a:solidFill><a:schemeClr val="phClr"><a:satMod val="103000"/><a:lumMod val="133000"/></a:schemeClr></a:solidFill><a:prstDash val="solid"/></a:ln></a:lnStyleLst><a:effectStyleLst><a:effectStyle><a:effectLst/></a:effectStyle><a:effectStyle><a:effectLst/></a:effectStyle><a:effectStyle><a:effectLst/></a:effectStyle><a:effectStyle><a:effectLst/></a:effectStyle><a:effectStyle><a:effectLst/></a:effectStyle><a:effectStyle><a:effectLst/></a:effectStyle></a:effectStyleLst><a:bgFillStyleLst><a:solidFill><a:schemeClr val="phClr"/></a:solidFill><a:solidFill><a:schemeClr val="phClr"><a:tint val="95000"/><a:satMod val="170000"/></a:schemeClr></a:solidFill><a:gradFill rotWithShape="1"><a:gsLst><a:gs pos="0"><a:schemeClr val="phClr"><a:tint val="93000"/><a:satMod val="150000"/><a:shade val="98000"/><a:lumMod val="102000"/></a:schemeClr></a:gs><a:gs pos="50000"><a:schemeClr val="phClr"><a:tint val="98000"/><a:satMod val="130000"/><a:shade val="90000"/><a:lumMod val="103000"/></a:schemeClr></a:gs><a:gs pos="100000"><a:schemeClr val="phClr"><a:shade val="63000"/><a:satMod val="120000"/></a:schemeClr></a:gs></a:gsLst><a:lin ang="5400000" scaled="0"/></a:gradFill></a:bgFillStyleLst></a:fmtScheme><a:extLst><a:ext uri="{1342405F-259F-4C95-8CDF-A9DCE2D418A2}"><vt:fmtConnectorScheme xmlns:vt="http://schemas.microsoft.com/office/visio/2012/theme" name="简单"><a:fillStyleLst><a:solidFill><a:schemeClr val="lt1"/></a:solidFill><a:solidFill><a:schemeClr val="lt1"/></a:solidFill><a:solidFill><a:schemeClr val="lt1"/></a:solidFill></a:fillStyleLst><a:lnStyleLst><a:ln w="3018" cap="rnd" cmpd="sng"><a:solidFill><a:schemeClr val="phClr"><a:satMod val="102000"/><a:lumMod val="74000"/></a:schemeClr></a:solidFill><a:prstDash val="solid"/></a:ln><a:ln w="3018" cap="rnd" cmpd="sng"><a:solidFill><a:schemeClr val="phClr"><a:satMod val="102000"/><a:lumMod val="74000"/></a:schemeClr></a:solidFill><a:prstDash val="solid"/></a:ln><a:ln w="28575" cap="rnd" cmpd="sng"><a:solidFill><a:schemeClr val="phClr"><a:satMod val="102000"/><a:lumMod val="74000"/></a:schemeClr></a:solidFill><a:prstDash val="solid"/></a:ln></a:lnStyleLst><a:effectStyleLst><a:effectStyle><a:effectLst/></a:effectStyle><a:effectStyle><a:effectLst/></a:effectStyle><a:effectStyle><a:effectLst/></a:effectStyle></a:effectStyleLst><a:bgFillStyleLst><a:solidFill><a:schemeClr val="phClr"/></a:solidFill><a:solidFill><a:schemeClr val="phClr"><a:tint val="95000"/><a:satMod val="170000"/></a:schemeClr></a:solidFill><a:gradFill rotWithShape="1"><a:gsLst><a:gs pos="0"><a:schemeClr val="phClr"><a:tint val="93000"/><a:satMod val="150000"/><a:shade val="98000"/><a:lumMod val="102000"/></a:schemeClr></a:gs><a:gs pos="50000"><a:schemeClr val="phClr"><a:tint val="98000"/><a:satMod val="130000"/><a:shade val="90000"/><a:lumMod val="103000"/></a:schemeClr></a:gs><a:gs pos="100000"><a:schemeClr val="phClr"><a:shade val="63000"/><a:satMod val="120000"/></a:schemeClr></a:gs></a:gsLst><a:lin ang="5400000" scaled="0"/></a:gradFill></a:bgFillStyleLst></vt:fmtConnectorScheme></a:ext><a:ext uri="{D75FF423-9257-4291-A4FE-1B2448832E17}"><vt:themeScheme xmlns:vt="http://schemas.microsoft.com/office/visio/2012/theme"><vt:schemeID schemeEnum="37" schemeGUID="{00000000-0000-0000-0000-000000000000}"/></vt:themeScheme></a:ext><a:ext uri="{27CD58D4-7086-4B73-B2AB-7AEBE2148A8C}"><vt:fmtSchemeEx xmlns:vt="http://schemas.microsoft.com/office/visio/2012/theme"><vt:schemeID schemeEnum="37" schemeGUID="{00000000-0000-0000-0000-000000000000}"/></vt:fmtSchemeEx></a:ext><a:ext uri="{C6430689-8E98-42EC-ADBF-087148533A3F}"><vt:fmtConnectorSchemeEx xmlns:vt="http://schemas.microsoft.com/office/visio/2012/theme"><vt:schemeID schemeEnum="37" schemeGUID="{00000000-0000-0000-0000-000000000000}"/></vt:fmtConnectorSchemeEx></a:ext><a:ext uri="{56243398-1771-4C39-BF73-A5702A9C147F}"><vt:fillStyles xmlns:vt="http://schemas.microsoft.com/office/visio/2012/theme"><vt:fillProps pattern="1"/><vt:fillProps pattern="1"/><vt:fillProps pattern="1"/><vt:fillProps pattern="1"/><vt:fillProps pattern="1"/><vt:fillProps pattern="1"/></vt:fillStyles></a:ext><a:ext uri="{6CAB99AB-0A78-4BAB-B597-526D62367CB4}"><vt:lineStyles xmlns:vt="http://schemas.microsoft.com/office/visio/2012/theme"><vt:fmtConnectorSchemeLineStyles><vt:lineStyle><vt:lineEx rndg="0" start="0" startSize="2" end="0" endSize="2" pattern="1"/></vt:lineStyle><vt:lineStyle><vt:lineEx rndg="0" start="0" startSize="2" end="4" endSize="2" pattern="1"/></vt:lineStyle><vt:lineStyle><vt:lineEx rndg="0" start="0" startSize="2" end="4" endSize="2" pattern="23"/></vt:lineStyle><vt:lineStyle><vt:lineEx rndg="0" start="0" startSize="2" end="4" endSize="1" pattern="1"/></vt:lineStyle></vt:fmtConnectorSchemeLineStyles><vt:fmtSchemeLineStyles><vt:lineStyle><vt:lineEx rndg="0" start="0" startSize="2" end="0" endSize="2" pattern="1"/></vt:lineStyle><vt:lineStyle><vt:lineEx rndg="0" start="0" startSize="2" end="0" endSize="2" pattern="23"/></vt:lineStyle><vt:lineStyle><vt:lineEx rndg="0" start="0" startSize="2" end="0" endSize="2" pattern="1"/></vt:lineStyle><vt:lineStyle><vt:lineEx rndg="0" start="0" startSize="2" end="0" endSize="2" pattern="1"/></vt:lineStyle><vt:lineStyle><vt:lineEx rndg="0" start="0" startSize="2" end="0" endSize="2" pattern="23"/></vt:lineStyle><vt:lineStyle><vt:lineEx rndg="0" start="0" startSize="2" end="0" endSize="2" pattern="1"/></vt:lineStyle><vt:lineStyle><vt:lineEx rndg="0" start="0" startSize="2" end="0" endSize="2" pattern="1"/></vt:lineStyle></vt:fmtSchemeLineStyles></vt:lineStyles></a:ext><a:ext uri="{EBE24D50-EC5C-4D6F-A1A3-C5F0A18B936A}"><vt:fontStylesGroup xmlns:vt="http://schemas.microsoft.com/office/visio/2012/theme"><vt:connectorFontStyles><vt:fontProps style="0"><vt:color><a:schemeClr val="phClr"><a:satMod val="102000"/><a:lumMod val="49000"/></a:schemeClr></vt:color></vt:fontProps><vt:fontProps style="0"><vt:color><a:schemeClr val="phClr"><a:satMod val="102000"/><a:lumMod val="49000"/></a:schemeClr></vt:color></vt:fontProps><vt:fontProps style="0"><vt:color><a:schemeClr val="phClr"><a:satMod val="102000"/><a:lumMod val="49000"/></a:schemeClr></vt:color></vt:fontProps></vt:connectorFontStyles><vt:fontStyles><vt:fontProps style="0"><vt:color><a:schemeClr val="phClr"><a:satMod val="102000"/><a:lumMod val="49000"/></a:schemeClr></vt:color></vt:fontProps><vt:fontProps style="0"><vt:color><a:schemeClr val="phClr"><a:satMod val="102000"/><a:lumMod val="49000"/></a:schemeClr></vt:color></vt:fontProps><vt:fontProps style="0"><vt:color><a:schemeClr val="phClr"><a:satMod val="102000"/><a:lumMod val="49000"/></a:schemeClr></vt:color></vt:fontProps><vt:fontProps style="0"><vt:color><a:schemeClr val="lt1"/></vt:color></vt:fontProps><vt:fontProps style="0"><vt:color><a:schemeClr val="lt1"/></vt:color></vt:fontProps><vt:fontProps style="0"><vt:color><a:schemeClr val="lt1"/></vt:color></vt:fontProps></vt:fontStyles></vt:fontStylesGroup></a:ext><a:ext uri="{494CE47F-D151-47DC-95E8-85652EA8A67E}"><vt:variationStyleSchemeLst xmlns:vt="http://schemas.microsoft.com/office/visio/2012/theme"><vt:variationStyleScheme embellishment="2"><vt:varStyle fillIdx="2" lineIdx="2" effectIdx="2" fontIdx="2"/><vt:varStyle fillIdx="2" lineIdx="2" effectIdx="2" fontIdx="2"/><vt:varStyle fillIdx="2" lineIdx="2" effectIdx="2" fontIdx="2"/><vt:varStyle fillIdx="2" lineIdx="2" effectIdx="2" fontIdx="2"/></vt:variationStyleScheme><vt:variationStyleScheme embellishment="2"><vt:varStyle fillIdx="2" lineIdx="2" effectIdx="2" fontIdx="2"/><vt:varStyle fillIdx="5" lineIdx="5" effectIdx="5" fontIdx="5"/><vt:varStyle fillIdx="3" lineIdx="3" effectIdx="3" fontIdx="3"/><vt:varStyle fillIdx="5" lineIdx="5" effectIdx="5" fontIdx="5"/></vt:variationStyleScheme><vt:variationStyleScheme embellishment="2"><vt:varStyle fillIdx="2" lineIdx="2" effectIdx="2" fontIdx="2"/><vt:varStyle fillIdx="2" lineIdx="2" effectIdx="2" fontIdx="2"/><vt:varStyle fillIdx="3" lineIdx="3" effectIdx="3" fontIdx="3"/><vt:varStyle fillIdx="2" lineIdx="2" effectIdx="2" fontIdx="2"/></vt:variationStyleScheme><vt:variationStyleScheme embellishment="2"><vt:varStyle fillIdx="5" lineIdx="5" effectIdx="5" fontIdx="5"/><vt:varStyle fillIdx="5" lineIdx="5" effectIdx="5" fontIdx="5"/><vt:varStyle fillIdx="2" lineIdx="2" effectIdx="2" fontIdx="2"/><vt:varStyle fillIdx="5" lineIdx="5" effectIdx="5" fontIdx="5"/></vt:variationStyleScheme></vt:variationStyleSchemeLst></a:ext></a:extLst></a:themeElements><a:objectDefaults/><a:extraClrSchemeLst/></a:theme>
