# Supplementary material for: CL-Informer: Long time series prediction model based on continuous wavelet transform
Source: PLoS One. 2024 Sep 13;19(9):e0303990. doi: 10.1371/journal.pone.0303990 (PMC11398660; doi:10.1371/journal.pone.0303990)
Supplement: S1 Fig — Show the composition and execution flow of CWT embedding layer. (VSDX) [file pone.0303990.s001.vsdx › docProps/app.xml]

<?xml version="1.0" encoding="UTF-8" standalone="yes"?>
<Properties xmlns="http://schemas.openxmlformats.org/officeDocument/2006/extended-properties" xmlns:vt="http://schemas.openxmlformats.org/officeDocument/2006/docPropsVTypes"><Template></Template><Application>Microsoft Visio</Application><ScaleCrop>false</ScaleCrop><HeadingPairs><vt:vector size="4" baseType="variant"><vt:variant><vt:lpstr>页</vt:lpstr></vt:variant><vt:variant><vt:i4>1</vt:i4></vt:variant><vt:variant><vt:lpstr>主控形状</vt:lpstr></vt:variant><vt:variant><vt:i4>10</vt:i4></vt:variant></vt:vector></HeadingPairs><TitlesOfParts><vt:vector size="11" baseType="lpstr"><vt:lpstr>页-1</vt:lpstr><vt:lpstr>块 1</vt:lpstr><vt:lpstr>外部实体 1</vt:lpstr><vt:lpstr>流程(圆形)</vt:lpstr><vt:lpstr>动态连接线</vt:lpstr><vt:lpstr>现代箭头</vt:lpstr><vt:lpstr>块状单箭头</vt:lpstr><vt:lpstr>流程</vt:lpstr><vt:lpstr>虚尾箭头</vt:lpstr><vt:lpstr>开始/结束</vt:lpstr><vt:lpstr>圆形</vt:lpstr></vt:vector></TitlesOfParts><Manager></Manager><Company></Company><LinksUpToDate>false</LinksUpToDate><SharedDoc>false</SharedDoc><HyperlinkBase></HyperlinkBase><HyperlinksChanged>false</HyperlinksChanged><AppVersion>16.0000</AppVersion></Properties>
