# Supplementary material for: CL-Informer: Long time series prediction model based on continuous wavelet transform
Source: PLoS One. 2024 Sep 13;19(9):e0303990. doi: 10.1371/journal.pone.0303990 (PMC11398660; doi:10.1371/journal.pone.0303990)
Supplement: S2 Fig — Discount plots of MSE versus MAE for both wavelet bases. (VSDX) [file pone.0303990.s002.vsdx]

Archive with 16 entries (16 files):
- [Content_Types].xml
- _rels/.rels
- visio/document.xml
- visio/pages/pages.xml
- visio/_rels/document.xml.rels
- visio/pages/_rels/pages.xml.rels
- visio/pages/page1.xml
- visio/pages/_rels/page1.xml.rels
- visio/windows.xml
- visio/embeddings/Microsoft_Excel_Worksheet.xlsx
- visio/media/image1.emf
- docProps/thumbnail.emf
- visio/embeddings/_rels/Microsoft_Excel_Worksheet.xlsx.rels
- docProps/core.xml
- docProps/app.xml
- docProps/custom.xml
