# Supplementary material for: CL-Informer: Long time series prediction model based on continuous wavelet transform
Source: PLoS One. 2024 Sep 13;19(9):e0303990. doi: 10.1371/journal.pone.0303990 (PMC11398660; doi:10.1371/journal.pone.0303990)
Supplement: S2 Fig — Discount plots of MSE versus MAE for both wavelet bases. (VSDX) [file pone.0303990.s002.vsdx › visio/pages/page1.xml]

<?xml version='1.0' encoding='utf-8' ?>
<PageContents xmlns='http://schemas.microsoft.com/office/visio/2012/main' xmlns:r='http://schemas.openxmlformats.org/officeDocument/2006/relationships' xml:space='preserve'><Shapes><Shape ID='1' Type='Foreign' LineStyle='2' FillStyle='2' TextStyle='2'><Cell N='PinX' V='4.598909120734907'/><Cell N='PinY' V='2.333357939632546'/><Cell N='Width' V='8.687401574803149'/><Cell N='Height' V='4.156299212598425'/><Cell N='LocPinX' V='4.343700787401574' F='Width*0.5'/><Cell N='LocPinY' V='2.078149606299212' F='Height*0.5'/><Cell N='Angle' V='0'/><Cell N='FlipX' V='0'/><Cell N='FlipY' V='0'/><Cell N='ResizeMode' V='0'/><Cell N='ImgOffsetX' V='0' F='ImgWidth*0'/><Cell N='ImgOffsetY' V='0' F='ImgHeight*0'/><Cell N='ImgWidth' V='8.687401574803149' F='Width*1'/><Cell N='ImgHeight' V='4.156299212598425' F='Height*1'/><Cell N='ClippingPath' V='' F='No Formula' E='#N/A'/><Cell N='TxtPinX' V='4.343700787401574' F='Width*0.5'/><Cell N='TxtPinY' V='0' F='Height*0'/><Cell N='TxtWidth' V='8.687401574803149' F='Width*1'/><Cell N='TxtHeight' V='0' F='Height*0'/><Cell N='TxtLocPinX' V='4.343700787401574' F='TxtWidth*0.5'/><Cell N='TxtLocPinY' V='0' F='TxtHeight*0.5'/><Cell N='TxtAngle' V='0'/><Cell N='VerticalAlign' V='0'/><Section N='Geometry' IX='0'><Cell N='NoFill' V='0'/><Cell N='NoLine' V='0'/><Cell N='NoShow' V='0'/><Cell N='NoSnap' V='0'/><Cell N='NoQuickDrag' V='0'/><Row T='RelMoveTo' IX='1'><Cell N='X' V='0'/><Cell N='Y' V='0'/></Row><Row T='RelLineTo' IX='2'><Cell N='X' V='1'/><Cell N='Y' V='0'/></Row><Row T='RelLineTo' IX='3'><Cell N='X' V='1'/><Cell N='Y' V='1'/></Row><Row T='RelLineTo' IX='4'><Cell N='X' V='0'/><Cell N='Y' V='1'/></Row><Row T='RelLineTo' IX='5'><Cell N='X' V='0'/><Cell N='Y' V='0'/></Row></Section><ForeignData ForeignType='Object' ObjectType='33280' ShowAsIcon='0' ObjectWidth='8.6874015748031' ObjectHeight='4.1562992125984'><Rel r:id='rId1'/></ForeignData></Shape></Shapes></PageContents>
