# Supplementary material for: CL-Informer: Long time series prediction model based on continuous wavelet transform
Source: PLoS One. 2024 Sep 13;19(9):e0303990. doi: 10.1371/journal.pone.0303990 (PMC11398660; doi:10.1371/journal.pone.0303990)
Supplement: S2 Fig — Discount plots of MSE versus MAE for both wavelet bases. (VSDX) [file pone.0303990.s002.vsdx › visio/windows.xml]

<?xml version='1.0' encoding='utf-8' ?>
<Windows ClientWidth='1920' ClientHeight='859' xmlns='http://schemas.microsoft.com/office/visio/2012/main' xmlns:r='http://schemas.openxmlformats.org/officeDocument/2006/relationships' xml:space='preserve'><Window ID='0' WindowType='Drawing' WindowState='1073741824' WindowLeft='-8' WindowTop='-31' WindowWidth='1936' WindowHeight='898' ContainerType='Page' Page='0' ViewScale='1' ViewCenterX='5.6413180577863' ViewCenterY='2.1757149534162'><ShowRulers>1</ShowRulers><ShowGrid>0</ShowGrid><ShowPageBreaks>1</ShowPageBreaks><ShowGuides>1</ShowGuides><ShowConnectionPoints>1</ShowConnectionPoints><GlueSettings>9</GlueSettings><SnapSettings>65847</SnapSettings><SnapExtensions>34</SnapExtensions><SnapAngles/><DynamicGridEnabled>1</DynamicGridEnabled><TabSplitterPos>0.5</TabSplitterPos></Window></Windows>
