# Supplementary material for: CL-Informer: Long time series prediction model based on continuous wavelet transform
Source: PLoS One. 2024 Sep 13;19(9):e0303990. doi: 10.1371/journal.pone.0303990 (PMC11398660; doi:10.1371/journal.pone.0303990)
Supplement: S3 Fig — Discount plots of MSE versus MAE for both wavelet bases. (VSDX) [file pone.0303990.s003.vsdx › docProps/core.xml]

<?xml version="1.0" encoding="UTF-8" standalone="yes"?>
<cp:coreProperties xmlns:cp="http://schemas.openxmlformats.org/package/2006/metadata/core-properties" xmlns:dc="http://purl.org/dc/elements/1.1/" xmlns:dcterms="http://purl.org/dc/terms/" xmlns:dcmitype="http://purl.org/dc/dcmitype/" xmlns:xsi="http://www.w3.org/2001/XMLSchema-instance"><dc:title></dc:title><dc:subject></dc:subject><dc:creator>柏进 刘</dc:creator><cp:keywords></cp:keywords><dc:description></dc:description><cp:lastModifiedBy>柏进 刘</cp:lastModifiedBy><cp:lastPrinted>2024-01-27T09:20:03Z</cp:lastPrinted><dcterms:created xsi:type="dcterms:W3CDTF">2024-01-27T09:20:03Z</dcterms:created><dcterms:modified xsi:type="dcterms:W3CDTF">2024-01-27T09:21:38Z</dcterms:modified><cp:category></cp:category><dc:language>zh-CN</dc:language></cp:coreProperties>
