# Supplementary material for: CL-Informer: Long time series prediction model based on continuous wavelet transform
Source: PLoS One. 2024 Sep 13;19(9):e0303990. doi: 10.1371/journal.pone.0303990 (PMC11398660; doi:10.1371/journal.pone.0303990)
Supplement: S3 Fig — Discount plots of MSE versus MAE for both wavelet bases. (VSDX) [file pone.0303990.s003.vsdx › docProps/custom.xml]

<?xml version="1.0" encoding="UTF-8" standalone="yes"?>
<Properties xmlns="http://schemas.openxmlformats.org/officeDocument/2006/custom-properties" xmlns:vt="http://schemas.openxmlformats.org/officeDocument/2006/docPropsVTypes"><property fmtid="{D5CDD505-2E9C-101B-9397-08002B2CF9AE}" pid="2" name="_VPID_ALTERNATENAMES"><vt:lpwstr></vt:lpwstr></property><property fmtid="{D5CDD505-2E9C-101B-9397-08002B2CF9AE}" pid="3" name="BuildNumberCreated"><vt:i4>1075200742</vt:i4></property><property fmtid="{D5CDD505-2E9C-101B-9397-08002B2CF9AE}" pid="4" name="BuildNumberEdited"><vt:i4>1075200742</vt:i4></property><property fmtid="{D5CDD505-2E9C-101B-9397-08002B2CF9AE}" pid="5" name="IsMetric"><vt:bool>true</vt:bool></property><property fmtid="{D5CDD505-2E9C-101B-9397-08002B2CF9AE}" pid="6" name="TimeEdited"><vt:filetime>2024-01-27T09:21:34Z</vt:filetime></property></Properties>
