# Supplementary material for: CL-Informer: Long time series prediction model based on continuous wavelet transform
Source: PLoS One. 2024 Sep 13;19(9):e0303990. doi: 10.1371/journal.pone.0303990 (PMC11398660; doi:10.1371/journal.pone.0303990)
Supplement: S1 Table — Calculate the MSE and MAE improvement of CL-Informer compared with Informer in five data. (XLSX) [file pone.0303990.s004.xlsx]

## Sheet: Sheet1
Methods		CL-Iformer		Informer		Percentage of accuracy optimization of CL-Informer compared to Informer
Metric		MSE	MAE	MSE	MAE	MSE	MAE
ETTh1	24	0.546	0.533	0.577	0.549	0.0567766	0.0291439
	48	0.657	0.608	0.685	0.625	0.042618	0.0272
	168	0.881	0.747	0.931	0.752	0.0567537	0.00664894
	336	1.068	0.806	1.128	0.873	0.0561798	0.0767468
	720	1.209	0.901	1.215	0.896	0.00496278	-0.00558036
ETTm1	24	0.296	0.362	0.323	0.369	0.0912162	0.0189702
	48	0.436	0.458	0.494	0.503	0.133028	0.0894632
	96	0.628	0.551	0.678	0.614	0.0796178	0.102606
	288	0.894	0.713	1.056	0.786	0.181208	0.0928753
	672	1.044	0.788	1.192	0.926	0.141762	0.149028
Weather	24	0.329	0.377	0.335	0.381	0.0182371	0.0104987
	48	0.41	0.437	0.395	0.459	-0.0365854	0.0479303
	168	0.585	0.558	0.608	0.567	0.0393162	0.015873
	336	0.639	0.589	0.702	0.62	0.0985915	0.05
	720	0.634	0.593	0.831	0.731	0.310726	0.188782
ECL	48	0.248	0.349	0.344	0.393	0.387097	0.111959
	168	0.273	0.364	0.368	0.424	0.347985	0.141509
	336	0.286	0.38	0.381	0.431	0.332168	0.118329
	720	0.312	0.399	0.406	0.443	0.301282	0.0993228
	960	0.332	0.411	0.46	0.548	0.385542	0.25
