# Supplementary material for: CL-Informer: Long time series prediction model based on continuous wavelet transform
Source: PLoS One. 2024 Sep 13;19(9):e0303990. doi: 10.1371/journal.pone.0303990 (PMC11398660; doi:10.1371/journal.pone.0303990)
Supplement: S2 Table — Calculate the MSE and MAE improvement of CL-Informer compared with Informer in four data. (XLSX) [file pone.0303990.s005.xlsx]

## Sheet: Sheet1
Methods		CL-Informer		Informer		Percentage of accuracy optimization of CL-Informer compared to Informer
Metric		MSE	MAE	MSE	MAE	MSE	MAE
ETTh1	24	0.069	0.206	0.098	0.247	0.295918	0.165992										0.165992
	48	0.09	0.242	0.158	0.319	0.43038	0.241379										0.241379
	168	0.096	0.241	0.183	0.346	0.47541	0.303468										0.303468
	336	0.083	0.221	0.222	0.387	0.626126	0.428941										0.428941
	720	0.16	0.325	0.269	0.435	0.405204	0.252874										0.252874
ETTh2	24	0.074	0.209	0.093	0.24	0.204301	0.129167										0.129167
	48	0.109	0.263	0.155	0.314	0.296774	0.16242										0.16242
	168	0.215	0.371	0.232	0.389	0.0732759	0.0462725										0.0462725
	336	0.242	0.401	0.263	0.417	0.0798479	0.0383693										0.0383693
	720	0.249	0.404	0.277	0.431	0.101083	0.062645										0.062645
ETTm1	24	0.014	0.091	0.03	0.137	0.533333	0.335766										0.335766
	48	0.025	0.119	0.069	0.203	0.637681	0.413793										0.413793
	96	0.052	0.176	0.194	0.372	0.731959	0.526882										0.526882
	288	0.107	0.262	0.401	0.554	0.733167	0.527076										0.527076
	672	0.22	0.395	0.512	0.644	0.570313	0.386646										0.386646
Weather	24	0.091	0.208	0.117	0.251	0.222222	0.171315										0.171315
	48	0.125	0.251	0.178	0.318	0.297753	0.210692										0.210692
	168	0.214	0.339	0.266	0.398	0.195489	0.148241										0.148241
	336	0.244	0.372	0.297	0.416	0.178451	0.105769										0.105769
	720	0.234	0.375	0.359	0.466	0.348189	0.195279										0.195279
ECL	48	0.235	0.359	0.239	0.359	0.0167364	0										0
	168	0.34	0.424	0.447	0.503	0.239374	0.157058										0.157058
	336	0.344	0.43	0.489	0.528	0.296524	0.185606										0.185606
	720	0.385	0.466	0.54	0.571	0.287037	0.183888										0.183888
	960	0.367	0.457	0.582	0.608	0.369416	0.248355										0.248355
